# Supplementary material for: The Contribution of Mosaic Variants to Autism Spectrum Disorder
Source: PLoS Genet. 2016 Sep 15;12(9):e1006245. doi: 10.1371/journal.pgen.1006245 (PMC5024993; doi:10.1371/journal.pgen.1006245)
Supplement: S1 Table — PMI, postmortem interval. (XLSX) [file pgen.1006245.s005.xlsx]

## Sheet: Sheet1
Brain Bank ID	Diagnosis	Age		Gender	Ethnicity	PMI	Storage		Primary Tissue	Secondary Tissue	Cause of Death	ADI-R Sect.A	Sect.B verbal	Sect.B nonverbal	Sect.C	Sect.D	Notes
		Years	Days			Hours	Years	Days	Source	Source
1349	ASD	5	220	M	Caucasian	39	13	268	Frontal Cortex	Kidney	drowning						ADOS; Bayley Scales for Infant Development - II, Vineland Adaptive Behavior Scale, Toddler Temperment Scale.
4722	Control	14	198	M	Caucasian	16	9	234	Frontal Cortex	Heart	ATV 4 wheeler accident	N/A	N/A	N/A	N/A	N/A
4671	ASD	4	165	F	African American	13	9	226	Frontal Cortex	Heart	multiple injuries (fall)	26	n/a	13	3	5
4849	ASD	7	171	M	African American	20	8	243	Frontal Cortex	Heart	drowning	22	18	n/a	8	3	Childhood Autism Rating Scale (CARS) 46.5 (moderate to severe autism)
4907	Control	4	274	F	African American	15	7	69	Frontal Cortex	Heart	asthma	N/A	N/A	N/A	N/A	N/A
4999	ASD	20	274	M	Caucasian	14	6	22	Frontal Cortex	Heart	Cardiac arrthymia	n/a	n/a	n/a	n/a	n/a	Diagnosed with pervasive developmental disorder, autism and severe intellectual disability. Severe head banging, frustrated, aggressive. Stereotypy.
5144	ASD	7	55	M	Caucasian	3	6	316	Frontal Cortex	Heart	Cancer, complications of	28	20	12	3	3	Rhabdomyosarcoma
5278	ASD	15	324	F	Caucasian	13	5	310	Frontal Cortex	Kidney	Drowning associated with seizure disorder	22	21	11	5	5	History of autism and generalized epilepsy.
5391	Control	8	286	M	Caucasian	12	4	258	Frontal Cortex	Heart	Drowning	N/A	N/A	N/A	N/A	N/A
5408	Control	6	309	M	African American	16	4	145	Frontal Cortex	Heart	Drowning	N/A	N/A	N/A	N/A	N/A
5419	ASD	19	350	F	Caucasian	22	4	167	Frontal Cortex	Heart	Natural	24	14	n/a	6	3	History of seizures. No significant brain pathology.
797	ASD	9	100	M	Caucasian	13	17	178	Frontal Cortex	Heart	drowning	24	20	13	6	blank
4899	ASD	14	126	M	Caucasian	9	8	183	Frontal Cortex	Heart	drowning	22	n/a	14	8	4	History of autism, gray matter heterotopia, cerebellar white matter, no arterivenous malformation identified
5176	ASD	22	199	M	African American	18	6	224	Frontal Cortex	Heart	Subdural hemorrhage	25	13	13	7	5
5115	ASD	46	135	M	Caucasian	29	6	358	Frontal Cortex	Heart	Complications of pseudomyxoma peritonei	27	n/a	14	8	1	History of autism and seizures. Deafness. Neuropathological diagnosis: moderate cerebrovascular atherosclerosis. Ecchordosis physaliphora, attached to basilar artery.
5403	ASD	16	266	M	Caucasian	35	4	235	Frontal Cortex	Heart	Cardiac arrthymia	30	n/a	14	5	5
