# Supplementary material for: The Contribution of Mosaic Variants to Autism Spectrum Disorder
Source: PLoS Genet. 2016 Sep 15;12(9):e1006245. doi: 10.1371/journal.pgen.1006245 (PMC5024993; doi:10.1371/journal.pgen.1006245)
Supplement: S2 Table — TARGET_TERRITORY is the size of the exome-capture target. PCT_PF_UQ_READS_ALIGNED is the number of unique reads passing vendor quality filters that were successfully aligned to the genome. MEAN_TARGET_COVERAGE is the mean coverage over exome-capture targets. ZERO_CVG_TARGETS_PCT is the fraction of targets without coverage over any base. (XLSX) [file pgen.1006245.s006.xlsx]

## Sheet: Sheet1
IDENTIFIER	TARGET_TERRITORY	TOTAL_READS	PCT_PF_UQ_READS_ALIGNED	MEAN_TARGET_COVERAGE	ZERO_CVG_TARGETS_PCT	PCT_TARGET_BASES_10X	PCT_TARGET_BASES_20X	PCT_TARGET_BASES_30X	MEAN_INSERT_SIZE
1349_brain	36796199	72883652	0.976051	71.6068	0.006109	0.970663	0.916323	0.831083	289.91
1349_kidney	36796199	104449644	0.966297	97.5891	0.005257	0.983088	0.956618	0.910482	290.96
4722_brain	36796199	115826574	0.972603	107.302	0.00516	0.983383	0.962455	0.925681	293.53
4722_heart	36796199	80539102	0.973469	76.8379	0.006318	0.972527	0.930049	0.858094	299.303
4671_brain	36796199	100995106	0.971448	91.9317	0.007142	0.974672	0.945389	0.894594	304.298
4671_heart	36796199	116486392	0.973378	141.365	0.007698	0.976771	0.954175	0.923171	207.642
4849_brain	36796199	82153876	0.955586	72.2364	0.005521	0.975086	0.924634	0.84304	307.25
4849_heart	36796199	80847910	0.970575	70.6967	0.005442	0.974378	0.923322	0.839288	299.918
4907_brain	36796199	76114756	0.973571	71.6682	0.00667	0.972583	0.920051	0.834843	299.283
4907_heart	36796199	102900278	0.972935	100.093	0.006151	0.979695	0.954898	0.912062	289.434
4999_brain	36796199	77877604	0.975849	75.2245	0.005623	0.975376	0.928614	0.851568	306.783
4999_heart	36796199	103195310	0.97559	100.755	0.005151	0.983212	0.958616	0.916152	295.929
5144_brain	36796199	93790024	0.969044	88.5249	0.005785	0.977252	0.944453	0.88901	295.307
5144_heart	36796199	85663888	0.973152	78.6855	0.00522	0.978249	0.937831	0.86859	307.573
5278_brain	36796199	97717988	0.973827	95.7251	0.006605	0.979641	0.952627	0.905798	287.508
5278_kidney	36796199	89999006	0.972547	82.4785	0.006346	0.978555	0.942702	0.879319	306.4
5391_brain	36796199	90248082	0.970943	81.5078	0.005095	0.981052	0.944414	0.881246	312.076
5391_heart	36796199	84728178	0.973285	82.1508	0.005331	0.978918	0.940104	0.874997	290.154
5408_brain	36796199	97274040	0.972125	91.88	0.005211	0.981736	0.952639	0.901362	297.254
5408_heart	36796199	99165538	0.954723	88.2678	0.005354	0.980821	0.948441	0.893028	297.913
5419_brain	36796199	106813158	0.976387	101.092	0.006661	0.980854	0.959112	0.920047	299.742
5419_heart	36796199	99144944	0.974236	89.6821	0.006485	0.981751	0.953699	0.902706	308.54
4889_brain	36796199	124350560	0.971001	161.007	0.007791	0.968662	0.938656	0.904497	168.624
4889_heart	36796199	106054250	0.974745	109.033	0.005294	0.98327	0.96111	0.924239	253.498
5115_brain	36796199	117191886	0.967754	106.429	0.00484	0.984318	0.963315	0.926854	301.489
5115_heart	36796199	58995338	0.976683	58.5515	0.006137	0.96501	0.887302	0.774129	283.008
5179_brain	36796199	55503602	0.969788	52.8802	0.006207	0.962274	0.874706	0.742289	296.072
5179_heart	36796199	78292648	0.975376	100.381	0.007573	0.965741	0.923781	0.870628	180.206
5403_brain	36796199	101087994	0.973678	95.5613	0.005007	0.98373	0.957914	0.912432	286.599
5403_heart	36796199	102836624	0.973771	96.9695	0.005035	0.983574	0.958583	0.914713	278.808
797_brain	36796199	149786604	0.970986	173.179	0.006304	0.983398	0.969061	0.948978	207.264
797_heart	36796199	104011488	0.970929	115.165	0.005994	0.98031	0.956128	0.918755	225.277
