# Supplementary material for: The Contribution of Mosaic Variants to Autism Spectrum Disorder
Source: PLoS Genet. 2016 Sep 15;12(9):e1006245. doi: 10.1371/journal.pgen.1006245 (PMC5024993; doi:10.1371/journal.pgen.1006245)
Supplement: S4 Table — Attempted validation of variants by targeted sequencing (orange) is indicated. (XLSX) [file pgen.1006245.s008.xlsx]

## Sheet: strelka_results.csv
Brain_Bank_ID	Chromosome	Position	Reference	Alternate	Secondary_Tissue:Ref;Alt	Frontal_Cortex:Ref;Alt
1349B	20	18123040	TTG	T	66;0	41;5
4671B	4	15987514	A	AGT	28;0	43;16
4671B	4	15987515	A	ATGCT	30;0	48;16
4671B	6	160132143	CCACTCACATTGCTCTGAT	C	95;0	46;4
4907B	7	74191612	GGT	G	84;0	51;6
5144B	7	116955170	ATCCTT	A	84;0	69;3
5144B	11	66411363	AGCTGCTGCTGCAGCAGCAGCC	A	156;0	169;4
5391B	1	241846828	CTG	C	66;0	42;6
5391B	19	17918776	A	AC	118;0	105;10
5408B	GL000220.1	119444	GCTCTCGCT	G	167;1	164;5
4722H	16	89299768	G	GCAAAT	93;0	49;6
4722H	17	79866732	G	GC	83;0	36;3
4722H	GL000220.1	131171	T	TTCTCTCTGTC	150;0	114;8
4671H	7	21659554	A	ATTAAT	70;0	67;3
4671H	8	10467680	TTCCTTC	T	331;0	461;14
4849H	1	172387390	ATTTTG	A	120;0	96;4
4849H	17	1585378	AACCACC	A	81;0	62;3
5144H	1	16376516	CAT	C	15;0	0;5
5278H	20	16362789	GGA	G	59;0	32;8
5391H	9	116184795	ATGTTT	A	73;0	54;3
5408H	9	116184795	ATGTTT	A	76;0	63;4
4899B	6	160132562	CCACTCACATTGCTCTGAT	C	189;0	224;18
4899B	9	139910402	CAG	C	97;0	45;4
4899B	19	39220200	G	GGC	26;0	19;7
5176B	1	248616704	CTGCTGCG	C	335;1	97;4
5176B	9	138899193	GCA	G	72;1	38;21
5176B	9	138899204	GAC	G	72;0	34;19
5176B	9	138899222	TAC	T	57;0	31;10
5176B	16	30982808	ATCC	A	63;0	20;4
5176B	GL000220.1	120208	GCTGCTGCCTCTGCCTCCACGGTT	G	161;0	138;5
797H	14	20146543	A	AGTCCC	257;0	144;4
797H	16	4796952	TGAG	T	66;0	36;6
797H	16	24574672	TCTGGC	T	92;0	72;3
4899H	1	248616704	CTGCTGCG	C	419;0	152;13
4899H	9	135962590	CTGT	C	26;0	5;10
4899H	9	135962599	C	CG	30;0	6;9
4899H	9	135962600	C	CT	31;0	7;9
4899H	19	53418429	A	ACTTCT	73;0	82;6
5115H	3	53145933	GAAAAC	G	95;0	73;3
5115H	9	35364644	ATG	A	38;0	7;4
Validation Legend:
Pyrosequencing
Targeted Sequencing
Pyrosequencing and Targeted Sequencing
