# Supplementary material for: The Contribution of Mosaic Variants to Autism Spectrum Disorder
Source: PLoS Genet. 2016 Sep 15;12(9):e1006245. doi: 10.1371/journal.pgen.1006245 (PMC5024993; doi:10.1371/journal.pgen.1006245)
Supplement: S6 Table — (XLSX) [file pgen.1006245.s010.xlsx]

## Sheet: PairedTissueSpecific
AQ Analysis Results Report, Run: P140605B
Well	Assay	Sample ID	Note	Position	Var. Pos.	Quality	Warnings	Quality Edited	Parameters Edited	A Frequency (%)	C Frequency (%)	G Frequency (%)	T Frequency (%)
C1	NDUFS3	5419B		1	R	Passed		No	No	1.49	-	98.51	-
C2	NDUFS3	5419H		1	R	Passed		No	No	1.59	-	98.41	-
C3	NDUFS3	5419K		1	R	Passed		No	No	1.33	-	98.67	-
C4	NDUFS3	5176B		1	R	Passed		No	No	1.66	-	98.34	-
C5	NDUFS3	5176H		1	R	Passed		No	No	1.83	-	98.17	-
C6	NDUFS3	5176K		1	R	Passed		No	No	0.75	-	99.25	-
C7	ControlOligoAssay	Processed Control		1	Y	Passed		No	No	-	53.73	-	46.27
C8	ControlOligoAssay	Unprocessed Control		1	Y	Passed		No	No	-	52.51	-	47.49
AQ Analysis Results Report, Run: P140619B
Well	Assay	Sample ID	Note	Position	Var. Pos.	Quality	Warnings	Quality Edited	Parameters Edited	A Frequency (%)	C Frequency (%)	G Frequency (%)	T Frequency (%)
A1	GRID2	5419B		1	K	Passed		No	No	-	-	96	0
A2	GRID2	5419H		1	K	Passed		No	No	-	-	95	2
A3	GRID2	5419K		1	K	Passed		No	No	-	-	81	1
A4	PHKG1	5419B		1	K	Passed		No	No	-	-	96	4
A5	PHKG1	5419H		1	K	Check	Uncertain due to low peak height.	No	No	-	-	91	9
A6	PHKG1	5419K		1	K	Passed		No	No	-	-	94	6
A7	SLC9A5	5716B		1	Y	Passed		No	No	-	99	-	1
A8	SLC9A5	5716H		1	Y	Passed		No	No	-	99	-	1
B1	SLC9A5	5716K		1	Y	Passed		No	No	-	98	-	2
B2	QRICH2	4722H		1	R	Passed		No	No	3	-	97	-
B3	QRICH2	4722K		1	R	Passed		No	No	3	-	97	-
B4	TAB1	5391B		1	R	Failed	Failed due to low peak height. Uncertain surrounding reference sequence pattern.	No	No	9	-	91	-
B5	TAB1	5391K		1	R	Check	Uncertain surrounding reference sequence pattern. Uncertain due to low peak height.	No	No	7	-	93	-
B6	SNRNP35	4722H		1	R	Passed		No	No	2	-	98	-
B7	SNRNP35	4722K		1	R	Passed		No	No	2	-	98	-
C7	ControlOligoAssay	Processed Control		1	Y	Passed		No	No	-	47	-	53
C8	ControlOligoAssay	Processed Control		1	Y	Check	Uncertain due to low peak height.	No	No	-	47	-	53
