# Supplementary material for: The Contribution of Mosaic Variants to Autism Spectrum Disorder
Source: PLoS Genet. 2016 Sep 15;12(9):e1006245. doi: 10.1371/journal.pgen.1006245 (PMC5024993; doi:10.1371/journal.pgen.1006245)
Supplement: S8 Table — Filters are applied from left to right. The VQSR column shows the number of variants filtered by the GATK’s Variant Quality Score Recalibration pipeline. The columns called_in_fa and called_in_mo indicate that the variant was genotyped as present in the father or mother, respectively. The column child_alt_dp indicates that fewer than three sequence reads passing quality filters were observed to support the alternate allele in the child. The columns child_dp, fa_dp, and mo_dp indicate a depth of less than 20 sequence reads were observed in the child, father, or mother, respectively. The columns child_PL, fa_PL, and mo_PL indicate a phred-scaled likelihood for the presence of the genotype (in the child) or the absence of the genotype (in the parents) of less than 20. The column multi_individuals shows the number of variants filtered due to their presence in more than two individuals. (XLSX) [file pgen.1006245.s012.xlsx]

## Sheet: Sheet1
	Earlier Filters <-------------------------------------------------------------------------------------------------------------------------------------------------------------------------------> Later Filters
	starting_total	sample_missing	not_called	VQSR	called_in_fa	called_in_mo	child_alt_dp	child_dp	fa_dp	mo_dp	child_PL	fa_PL	mo_PL	multi_individuals	remaining	filtered
Krumm	1544	28	169	732	3	2	4	100	100	52	0	57	48	21	228	1316
Iossifov	5690	335	141	995	21	63	4	89	35	39	0	98	100	415	3355	2335
