# Supplementary material for: The Contribution of Mosaic Variants to Autism Spectrum Disorder
Source: PLoS Genet. 2016 Sep 15;12(9):e1006245. doi: 10.1371/journal.pgen.1006245 (PMC5024993; doi:10.1371/journal.pgen.1006245)
Supplement: S9 Table — Columns 1–4 display variant information. Column 5 shows the name of the individual harboring the variant. Column 6 indicates if the variant was reported as validated by Iossifov et al. Column 7 displays the reason the variant was not called in the current study; see the legend of S8 Table for more information. ‘-‘ indicates the variant was called by this study. If the variant was filtered by the VQSR, the VQSLOD is reported. If the variant was genotyped as present in more than two individuals, the individuals genotyped for the variant are reported. (XLSX) [file pgen.1006245.s013.xlsx]

## Sheet: iossifov_clean_reason
1	897349	G	A	14505.p1	FALSE	Child_dp
1	1222518	C	A	11563.p1	TRUE	VQSLOD=-2.309
1	1225729	G	A	12111.s1	FALSE	11196.mo,12111.s1,13555.s1
1	1230203	G	A	11138.s1	FALSE	VQSLOD=-0.9931
1	1246368	G	C	14253.s1	FALSE	-
1	1558774	G	A	11057.s1	FALSE	VQSLOD=-1.799
1	1854141	T	C	13570.p1	FALSE	sample_missing
1	1886352	C	T	12221.p1	FALSE	GT_in_mo
1	1886352	C	T	13743.p1	FALSE	GT_in_fa
1	1886352	C	T	13985.p1	FALSE	GT_in_mo
1	1886352	C	T	13985.s1	FALSE	GT_in_mo
1	1890629	C	T	13096.p1	FALSE	-
1	1903407	G	A	14274.p1	FALSE	VQSLOD=-2.998
1	2523101	G	C	14523.p1	FALSE	-
1	3385486	C	T	13350.p1	FALSE	-
1	3519049	AC	A	14075.p1	FALSE	VQSLOD=-0.8072
1	3548868	T	G	13931.p1	FALSE	-
1	3679713	C	T	12976.s1	FALSE	-
1	3679948	C	G	13602.p1	FALSE	-
1	3732035	G	A	14435.s1	FALSE	-
1	5987744	C	T	14290.s1	FALSE	-
1	6653606	C	T	12299.s1	FALSE	-
1	6653682	TCC	T	14338.s1	FALSE	GT_in_mo
1	8421838	C	A	14201.s1	TRUE	-
1	8424902	G	T	11440.p1	FALSE	-
1	8930491	T	A	14210.p1	FALSE	-
1	9673136	C	T	14502.p1	FALSE	VQSLOD=-1.604
1	10166514	G	A	11696.s1	TRUE	VQSLOD=-2.572
1	10473286	C	T	13733.p1	TRUE	11657.mo,13733.p1,14585.p1
1	10707934	C	T	14354.s1	FALSE	-
1	11115912	C	G	14616.s1	TRUE	VQSLOD=-1.206
1	11205057	T	C	11104.p1	FALSE	-
1	11806264	C	T	11495.p1	FALSE	-
1	12017997	TG	T	14188.s1	FALSE	-
1	12175787	G	A	12340.p1	FALSE	-
1	12428630	T	C	13930.p1	FALSE	-
1	12837167	C	T	13120.p1	FALSE	-
1	12854136	G	T	11966.p1	FALSE	VQSLOD=-2.097
1	15382658	G	A	13677.p1	FALSE	-
1	15892567	C	T	11033.s1	FALSE	-
1	15956938	T	G	12603.p1	TRUE	-
1	16255762	G	GA	11160.p1	FALSE	-
1	16255763	G	A	11160.p1	FALSE	-
1	16261227	G	C	12072.p1	TRUE	fa_pl
1	16374867	G	C	13062.p1	TRUE	VQSLOD=-3.941
1	16525646	G	A	14309.s1	FALSE	-
1	17263235	G	A	12325.p1	TRUE	VQSLOD=-2.028
1	17907117	G	T	11989.p1	TRUE	VQSLOD=-9.306
1	17953942	G	A	13730.s1	FALSE	-
1	17964465	G	A	14064.s1	TRUE	fa_pl
1	19439345	C	T	13709.s1	FALSE	-
1	19453084	G	A	13058.s1	TRUE	-
1	19481533	C	T	13118.p1	TRUE	13118.p1,13371.s1,14042.fa,14042.s1
1	19528292	T	G	14099.p1	TRUE	-
1	19638385	G	A	11330.s1	FALSE	VQSLOD=-1.261
1	20009872	G	C	12324.s1	TRUE	Child_dp
1	20021055	G	C	11718.p1	FALSE	-
1	20421037	G	A	11163.p1	FALSE	-
1	20966445	C	T	13162.p1	TRUE	fa_dp
1	21584017	C	T	14308.p1	FALSE	-
1	22181274	GGGTCA	G	12385.p1	FALSE	fa_dp
1	22816653	T	C	11800.s1	FALSE	-
1	22843873	G	A	12828.p1	FALSE	-
1	22973931	C	T	11483.s1	FALSE	sample_missing
1	23236941	C	T	13128.p1	TRUE	-
1	23409718	A	G	14329.p1	FALSE	VQSLOD=-155.4
1	23419111	G	A	13537.p1	FALSE	-
1	23520417	G	T	11657.p1	FALSE	-
1	23724020	G	A	13980.p1	FALSE	-
1	23760755	A	G	11152.s1	FALSE	-
1	24189638	G	A	14261.s1	TRUE	11066.fa,11488.mo,12189.fa,12189.s1,12581.fa,12581.p1,13166.mo,13166.p1,13166.s1,14029.mo,14261.s1
1	24406581	G	A	13424.p1	FALSE	-
1	24460746	G	A	13962.s1	FALSE	-
1	24507339	GCCT	G	14403.s1	FALSE	VQSLOD=-0.8961
1	24664177	C	T	12320.p1	FALSE	-
1	24976570	C	T	11440.s1	FALSE	-
1	25316918	C	A	12600.p1	FALSE	-
1	26135190	G	T	13925.s1	FALSE	-
1	26299052	G	C	13737.s1	FALSE	-
1	26357747	T	G	14403.p1	FALSE	-
1	26360172	T	G	11512.s1	FALSE	11512.s1,12065.mo,12065.p1,12065.s1,13870.fa,13870.p1
1	26885393	C	T	14520.p1	TRUE	mo_dp
1	27190426	G	A	12246.s1	TRUE	VQSLOD=-1.335
1	27440599	C	G	13177.p1	TRUE	-
1	27440652	C	T	11489.s1	FALSE	VQSLOD=-1.297
1	27876868	G	GT	13695.p1	FALSE	sample_missing
1	27877086	G	A	14191.p1	TRUE	Child_dp
1	27939528	C	T	14149.s1	FALSE	-
1	27995052	G	A	12568.s1	FALSE	VQSLOD=-1.09
1	28282221	G	A	12524.s1	TRUE	VQSLOD=-1.961
1	28595732	G	C	11057.p1	FALSE	-
1	28595739	G	A	11843.p1	TRUE	Child_dp
1	28601365	G	A	12926.s1	FALSE	-
1	28975196	A	G	12867.s1	FALSE	-
1	28975218	G	A	12597.s1	FALSE	-
1	29587385	C	A	14556.s1	TRUE	VQSLOD=-2.205
1	31349764	T	C	13371.p1	TRUE	-
1	32207262	G	A	13390.p1	FALSE	-
1	32207262	G	A	13390.s1	FALSE	-
1	32542858	C	T	14467.p1	FALSE	-
1	32566110	G	A	11341.s1	FALSE	-
1	32650199	CAAG	C	12700.p1	FALSE	VQSLOD=-0.7351
1	32669961	T	C	14468.p1	FALSE	-
1	32672714	G	A	14453.p1	FALSE	-
1	32674924	A	G	14485.p1	FALSE	sample_missing
1	32790137	C	T	12032.p1	FALSE	-
1	33354602	C	T	11225.p1	FALSE	-
1	33795807	G	A	14043.s1	FALSE	-
1	34070979	G	A	14332.p1	FALSE	-
1	34329929	C	T	13258.s1	FALSE	-
1	34631390	CG	C	12030.p1	FALSE	-
1	35250387	C	A	14420.p1	FALSE	-
1	35365700	G	A	11356.s1	FALSE	-
1	35477530	T	C	11595.s1	FALSE	-
1	35656105	T	C	11193.p1	TRUE	-
1	35900589	C	T	11419.s1	FALSE	sample_missing
1	36367118	C	T	11740.p1	FALSE	-
1	36759462	A	G	14067.p1	FALSE	VQSLOD=-1.293
1	38047837	C	T	13267.s1	FALSE	-
1	38197144	C	T	14460.p1	TRUE	-
1	38280996	G	T	11016.s1	FALSE	-
1	38411441	C	T	12703.p1	TRUE	sample_missing
1	38511611	G	A	13789.p1	TRUE	VQSLOD=-1.221
1	39322655	G	C	13773.p1	FALSE	-
1	39325126	G	C	13773.p1	TRUE	11480.p1,13564.p1,13773.p1
1	39384638	C	T	13688.s1	FALSE	11046.fa,11046.s1,11173.fa,11173.p1,11492.mo,11492.s1,11959.mo,12923.mo,12923.p1,12923.s1,12975.mo,12975.p1,13516.mo,13516.p1,13688.s1,14094.fa,14094.p1,14116.fa,14135.fa,14344.mo,14603.mo,14603.p1
1	39789893	A	G	11522.s1	TRUE	-
1	39838232	A	G	14196.p1	FALSE	-
1	39919462	C	T	13443.s1	FALSE	-
1	40875459	T	A	13190.p1	TRUE	-
1	40961433	A	G	12657.p1	FALSE	-
1	41494327	C	T	14252.s1	FALSE	-
1	42048715	C	CG	11940.p1	FALSE	VQSLOD=-2.204
1	43213394	C	T	13254.p1	FALSE	-
1	43305911	C	T	12498.p1	FALSE	-
1	43392758	G	A	11525.s1	FALSE	-
1	43665169	G	A	11382.s1	FALSE	-
1	43829811	A	C	11878.p1	FALSE	-
1	43830302	C	T	12579.p1	FALSE	-
1	43893787	G	A	14033.p1	FALSE	-
1	43907657	C	T	14215.p1	FALSE	-
1	44056693	A	C	14626.p1	TRUE	-
1	44056718	G	A	11420.s1	FALSE	-
1	44064524	G	A	14381.p1	FALSE	-
1	44072029	G	A	14308.s1	FALSE	-
1	44083205	C	T	11671.p1	FALSE	11671.p1,14378.fa,14378.p1,14378.s1
1	44169774	A	T	11642.s1	FALSE	-
1	44201955	C	T	11653.p1	TRUE	-
1	45272266	C	T	13720.s1	TRUE	VQSLOD=-2.146
1	45276134	T	TG	13906.s1	TRUE	-
1	45294162	G	A	13624.p1	FALSE	-
1	45808690	T	C	12539.p1	FALSE	-
1	45923383	ACCT	A	11076.s1	FALSE	sample_missing
1	45981331	T	C	11284.s1	FALSE	-
1	46498050	G	A	13869.p1	FALSE	-
1	46739904	C	T	13035.s1	FALSE	-
1	47013144	G	A	14187.p1	FALSE	-
1	47075778	T	A	13095.s1	TRUE	-
1	47534295	T	C	13487.p1	FALSE	-
1	47610399	G	A	12860.s1	FALSE	-
1	47610590	A	C	12647.p1	FALSE	VQSLOD=-29.07
1	47746815	T	C	12304.p1	TRUE	-
1	47746823	A	G	12304.p1	TRUE	-
1	48697782	G	A	11052.s1	TRUE	-
1	51210468	C	A	12409.s1	FALSE	sample_missing
1	51323688	A	G	12901.p1	FALSE	-
1	51768226	G	A	12185.p1	TRUE	11114.mo,11114.p1,11114.s1,12185.p1
1	52493048	A	G	12044.p1	FALSE	-
1	52704550	T	G	11069.p1	TRUE	VQSLOD=-1.462
1	52729524	G	A	14270.p1	FALSE	-
1	53287093	T	TG	11329.p1	FALSE	VQSLOD=-0.8885
1	53323026	C	T	11472.s1	TRUE	VQSLOD=-2.973
1	53416506	CTG	C	11712.p1	FALSE	-
1	53513562	G	C	13330.s1	FALSE	-
1	53975561	A	C	12977.s1	FALSE	VQSLOD=-4.583
1	54059946	C	T	13227.s1	FALSE	-
1	54269704	T	C	11030.s1	FALSE	-
1	54694107	C	T	14578.p1	FALSE	-
1	55081794	G	A	13340.p1	FALSE	-
1	55167767	G	A	12792.p1	FALSE	12388.p1,12673.p1,12792.p1,13700.p1
1	55307379	C	T	13652.p1	FALSE	-
1	55512213	T	C	14593.p1	TRUE	-
1	55598258	G	A	12921.p1	FALSE	-
1	57284965	G	A	14197.s1	FALSE	-
1	57489303	T	G	11002.s1	FALSE	-
1	59041944	C	G	11544.s1	TRUE	mo_pl
1	59787330	G	T	11216.p1	FALSE	-
1	61553905	C	T	13670.p1	FALSE	sample_missing
1	62672433	T	C	12603.p1	TRUE	fa_pl
1	62959980	C	T	14244.p1	TRUE	-
1	62971474	G	A	12121.p1	FALSE	-
1	63876903	G	A	13115.s1	FALSE	-
1	65325825	C	T	11173.p1	FALSE	-
1	65852630	A	G	12955.s1	FALSE	-
1	65858181	A	G	11841.p1	TRUE	fa_pl
1	65886488	TG	T	11368.p1	FALSE	sample_missing
1	66833455	G	A	12691.p1	FALSE	sample_missing
1	67878948	T	G	14156.s1	TRUE	VQSLOD=-1.148
1	68903958	C	T	12854.s1	FALSE	12854.s1,13058.fa,13058.s1
1	70614246	T	A	13418.p1	FALSE	-
1	71418630	A	G	12899.s1	FALSE	sample_missing
1	71439935	C	CG	12501.p1	TRUE	-
1	75037957	T	C	11625.p1	TRUE	-
1	75055310	C	T	12201.s1	FALSE	-
1	75805225	G	A	13837.p1	FALSE	sample_missing
1	78001663	C	G	13809.p1	FALSE	-
1	78024255	GACTA	G	11309.s1	FALSE	-
1	79093807	T	A	14441.p1	FALSE	-
1	79102731	A	G	14385.s1	FALSE	-
1	79119971	C	A	14009.p1	FALSE	-
1	79392717	C	T	14662.s1	TRUE	VQSLOD=-2.295
1	82434968	G	A	13496.p1	FALSE	-
1	84763979	T	C	13755.p1	FALSE	-
1	84945109	C	A	11263.p1	FALSE	-
1	85488002	C	T	13018.p1	FALSE	-
1	86822196	C	T	13829.s1	FALSE	-
1	86900408	G	C	13366.p1	FALSE	-
1	86913453	A	T	14017.p1	FALSE	-
1	89435131	G	A	11464.p1	FALSE	-
1	89521714	C	T	14282.s1	FALSE	-
1	89615184	T	C	13635.p1	FALSE	-
1	89615206	C	T	13625.s1	FALSE	Child_alt_dp
1	89846006	A	G	11470.p1	FALSE	-
1	90049523	G	A	11569.p1	TRUE	-
1	91403554	C	A	13859.s1	FALSE	-
1	91405302	C	T	12641.p1	TRUE	-
1	91977407	C	T	12637.s1	FALSE	-
1	92707822	A	G	13506.p1	FALSE	-
1	92729282	C	T	12378.p1	TRUE	-
1	93580638	C	T	13371.p1	TRUE	VQSLOD=-1.059
1	94009717	A	C	11453.p1	TRUE	-
1	94049574	C	A	13069.s1	FALSE	-
1	94495150	G	C	13093.s1	FALSE	-
1	97189108	T	TTA	14621.p1	FALSE	-
1	100366306	G	A	13039.p1	FALSE	-
1	100573238	T	C	13349.p1	FALSE	11566.mo,13349.p1,14094.mo
1	100606551	G	A	14081.p1	FALSE	mo_pl
1	100742858	C	T	14286.p1	FALSE	14286.p1,14690.mo,14690.p1
1	102270081	T	C	11869.s1	FALSE	-
1	102271635	GTTGT	G	14463.p1	TRUE	-
1	103352554	C	A	13739.s1	FALSE	-
1	104121995	G	C	11691.p1	TRUE	VQSLOD=-1.751
1	107691283	A	G	12532.p1	TRUE	VQSLOD=-3.974
1	107867061	C	T	11660.p1	TRUE	-
1	108303413	AG	A	12087.p1	FALSE	-
1	109742576	G	A	12821.p1	FALSE	-
1	109801415	G	A	12289.p1	FALSE	-
1	109814032	C	T	13714.p1	FALSE	-
1	109883330	C	T	14412.p1	FALSE	-
1	110018244	C	T	12864.p1	FALSE	-
1	110169391	G	A	14061.p1	FALSE	-
1	110294833	G	T	14230.p1	FALSE	-
1	110737204	G	A	12804.s1	FALSE	11044.fa,11044.p1,11271.fa,11271.p1,11271.s1,11619.mo,11619.p1,12173.p1,12380.mo,12380.s1,12692.mo,12692.p1,12804.s1,13131.mo,13131.s1,13630.fa,13630.s1
1	110775598	G	A	12187.s1	FALSE	-
1	110883029	G	A	13934.s1	FALSE	-
1	110944184	G	A	14585.p1	FALSE	VQSLOD=-1.32
1	111663323	A	G	12360.p1	FALSE	-
1	112308784	T	G	11055.p1	TRUE	-
1	112525092	C	G	14020.p1	TRUE	-
1	112525095	T	A	14020.p1	TRUE	-
1	113126761	C	T	13159.p1	FALSE	sample_missing
1	113241092	CG	C	12473.p1	TRUE	sample_missing
1	113242329	A	G	14361.s1	TRUE	-
1	114137092	T	G	14486.s1	FALSE	-
1	114454397	C	T	11411.s1	FALSE	VQSLOD=-2.348
1	114483466	G	C	12575.s1	TRUE	sample_missing
1	115280664	G	A	13608.p1	FALSE	-
1	115282447	G	C	12628.s1	FALSE	-
1	116675758	G	A	13314.p1	TRUE	-
1	116916864	G	A	14003.p1	FALSE	-
1	117142752	G	A	13077.p1	FALSE	VQSLOD=-1.075
1	117484681	T	C	14242.p1	FALSE	-
1	117527332	C	T	13857.p1	TRUE	-
1	117554164	G	T	11395.s1	FALSE	11395.s1,11488.s1,11793.fa
1	118166169	C	T	13720.s1	FALSE	mo_pl
1	118566055	C	T	13795.p1	FALSE	-
1	120054215	A	G	13120.p1	FALSE	VQSLOD=-4.602
1	120298147	A	G	12657.s1	FALSE	-
1	120311364	C	A	11292.p1	FALSE	sample_missing
1	144814711	C	T	12588.s1	FALSE	-
1	144946680	C	T	12723.s1	FALSE	sample_missing
1	145281680	A	G	11910.p1	FALSE	VQSLOD=-3.432
1	145439685	A	G	14169.p1	FALSE	-
1	145507716	T	C	13924.p1	FALSE	-
1	145533403	C	T	13309.s1	FALSE	-
1	145561197	G	A	11676.p1	TRUE	-
1	145589354	C	CCA	13839.p1	FALSE	VQSLOD=-0.6204
1	149398981	C	G	14351.s1	FALSE	sample_missing
1	149881028	C	G	13984.p1	TRUE	-
1	149895599	C	T	12271.s1	FALSE	VQSLOD=-1.582
1	150129151	C	CGT	14107.p1	TRUE	-
1	150469124	A	C	14339.s1	FALSE	-
1	150484919	G	A	11169.s1	TRUE	11169.s1,11201.mo,11201.p1,11201.s1
1	150529511	C	T	14441.p1	FALSE	VQSLOD=-4.555
1	150531421	G	A	12403.s1	FALSE	VQSLOD=-1.331
1	150531794	G	A	13813.s1	FALSE	-
1	150601997	AG	A	12438.p1	FALSE	VQSLOD=-0.9209
1	150684284	G	T	11513.p1	FALSE	-
1	150789281	C	A	12741.p1	TRUE	-
1	150923868	T	C	13099.s1	FALSE	-
1	150941485	G	A	11268.s1	TRUE	-
1	151015830	T	C	13058.p1	TRUE	-
1	151019108	C	T	12891.s1	FALSE	-
1	151133410	G	A	12878.p1	FALSE	-
1	151337466	G	A	13802.s1	TRUE	-
1	151377903	T	TCGTCATCA	13398.p1	FALSE	-
1	151378253	C	T	12854.p1	FALSE	-
1	151378489	G	A	13627.p1	FALSE	-
1	151384237	T	C	14551.p1	TRUE	-
1	151397495	C	T	11999.s1	FALSE	-
1	151400436	C	T	14483.p1	FALSE	-
1	151496789	G	A	11622.s1	FALSE	-
1	151687160	G	C	13515.s1	FALSE	-
1	152080982	G	C	14379.p1	FALSE	VQSLOD=-3.022
1	152127798	C	T	13028.s1	FALSE	-
1	152128588	G	C	13215.p1	FALSE	VQSLOD=-1.659
1	152285712	T	G	12194.p1	FALSE	VQSLOD=-3.101
1	152286919	CCT	C	13471.p1	FALSE	13471.p1,13801.fa,13801.s1
1	152733109	C	G	13820.p1	TRUE	VQSLOD=-1.34
1	152784969	G	A	12060.p1	FALSE	-
1	152957884	A	G	11483.p1	FALSE	sample_missing
1	152975717	G	C	12550.s1	FALSE	VQSLOD=-2.313
1	153233488	CGGCGGT	C	14330.p1	FALSE	mo_pl
1	153617559	G	A	12617.s1	TRUE	-
1	153637720	G	A	14621.p1	FALSE	-
1	153912183	T	C	13168.p1	FALSE	sample_missing
1	153916826	G	A	14370.p1	FALSE	sample_missing
1	154145497	C	CCA	14008.s1	FALSE	-
1	154227676	T	TC	14401.p1	FALSE	-
1	154321590	G	A	14220.p1	TRUE	VQSLOD=-2.715
1	154407519	C	T	11429.s1	FALSE	11429.s1,11609.fa,13920.mo
1	154493911	C	T	14556.p1	TRUE	-
1	154920144	C	T	13727.s1	FALSE	-
1	154991093	G	A	12951.s1	FALSE	-
1	154997085	C	T	13362.p1	FALSE	sample_missing
1	155156580	G	A	13773.p1	FALSE	VQSLOD=-1.212
1	155167958	C	T	13135.p1	FALSE	-
1	155168285	A	G	13902.p1	FALSE	-
1	155340680	C	A	13678.p1	TRUE	-
1	155706848	G	A	14183.p1	TRUE	-
1	155735530	A	C	11869.p1	FALSE	VQSLOD=-2.166
1	155736011	G	A	11060.p1	FALSE	VQSLOD=-1.882
1	155792248	T	G	13400.p1	FALSE	VQSLOD=-5.579
1	156035895	G	A	14055.p1	TRUE	VQSLOD=-1.393
1	156244414	C	T	13498.s1	FALSE	-
1	156256064	C	T	14328.s1	FALSE	12661.mo,13990.fa,14062.mo,14062.p1,14328.s1
1	156446863	G	A	14570.s1	TRUE	14082.p1,14444.s1,14570.s1
1	156450725	G	A	11284.s1	FALSE	-
1	156503911	G	C	11067.p1	TRUE	sample_missing
1	156536205	C	T	14531.p1	TRUE	fa_dp
1	156813260	AG	A	14523.s1	TRUE	-
1	156878507	C	G	12888.p1	TRUE	sample_missing
1	156883034	C	T	13425.p1	TRUE	-
1	156899059	T	C	11260.p1	FALSE	-
1	156909381	G	A	13115.p1	FALSE	-
1	156911203	C	T	12091.s1	FALSE	-
1	157665207	CAGAG	C	12679.s1	FALSE	VQSLOD=-0.8343
1	158045967	G	A	14537.s1	TRUE	-
1	158390015	G	A	12360.s1	FALSE	VQSLOD=-1.831
1	158576351	C	A	12933.p1	TRUE	VQSLOD=-1.865
1	158576487	G	GT	12289.p1	FALSE	VQSLOD=-1.149
1	158585162	C	T	11879.s1	TRUE	11305.mo,11305.p1,11305.s1,11879.s1,12614.fa
1	158746730	T	C	11470.p1	FALSE	-
1	158912155	G	A	13398.p1	FALSE	-
1	159176165	C	T	13637.p1	FALSE	mo_pl
1	159283723	C	T	14224.p1	TRUE	-
1	159557753	C	T	14582.p1	TRUE	-
1	159778750	G	A	11524.p1	FALSE	-
1	159827660	A	G	11520.s1	FALSE	-
1	160125943	C	T	13846.p1	TRUE	-
1	160460440	G	C	11047.s1	FALSE	-
1	160968785	C	CACT	13727.p1	FALSE	VQSLOD=-1.208
1	161017762	G	A	11466.p1	TRUE	-
1	161023096	ACTC	A	13628.p1	FALSE	-
1	161192286	T	C	12115.s1	TRUE	-
1	161495999	G	A	12208.p1	TRUE	mo_dp
1	162737120	A	G	12212.p1	TRUE	-
1	163131737	C	T	11730.s1	FALSE	-
1	165218727	CT	C	14252.s1	FALSE	mo_pl
1	166818303	G	A	11085.s1	FALSE	-
1	166818913	C	T	14433.s1	FALSE	-
1	167870958	G	A	13043.p1	FALSE	-
1	169096506	C	T	12840.p1	FALSE	-
1	169390748	G	A	11394.p1	FALSE	-
1	169582192	C	T	11490.s1	FALSE	-
1	169751499	G	A	12950.p1	FALSE	-
1	169807109	G	A	14437.s1	FALSE	sample_missing
1	171086567	C	T	12926.p1	FALSE	-
1	171548976	G	A	11003.p1	FALSE	-
1	173490530	G	A	13365.p1	TRUE	-
1	173826737	A	G	13961.p1	FALSE	-
1	173873176	C	G	11190.s1	TRUE	fa_pl
1	173930963	ACTG	A	11939.s1	FALSE	-
1	175067644	C	T	13097.s1	FALSE	-
1	175087806	G	A	13237.s1	TRUE	-
1	175958552	T	C	14575.p1	TRUE	VQSLOD=-4.675
1	177936908	G	A	14051.p1	FALSE	-
1	178866831	G	A	12967.s1	FALSE	-
1	179013336	G	A	14538.s1	TRUE	mo_pl
1	179077107	C	T	14242.p1	FALSE	VQSLOD=-1.095
1	179311252	C	A	12316.s1	TRUE	-
1	179604943	A	G	13589.s1	FALSE	-
1	179609037	G	A	13621.s1	FALSE	-
1	179820223	GGAGGT	G	14086.p1	FALSE	VQSLOD=-0.6131
1	179983048	A	C	11055.p1	TRUE	-
1	181021601	C	T	12685.p1	FALSE	VQSLOD=-1.088
1	181706696	G	A	11673.s1	FALSE	-
1	181708295	G	A	11773.p1	TRUE	-
1	181767871	G	A	14582.s1	TRUE	VQSLOD=-2.993
1	182025606	G	A	14440.s1	FALSE	-
1	182442891	C	T	12007.s1	FALSE	-
1	182852665	G	A	12773.p1	FALSE	sample_missing
1	183086530	T	C	11189.p1	TRUE	-
1	183184672	C	T	14303.s1	TRUE	-
1	183201737	C	G	12958.s1	TRUE	-
1	183502868	C	T	14287.p1	TRUE	-
1	183520216	C	T	14343.s1	FALSE	-
1	183895326	T	C	11658.p1	FALSE	11658.p1,12955.fa,13661.fa
1	183895386	G	A	12558.p1	FALSE	12426.mo,12426.p1,12426.s1,12558.p1,13573.fa
1	186077583	T	G	11045.s1	FALSE	-
1	186157005	C	T	12693.p1	FALSE	-
1	186281435	A	G	11026.p1	FALSE	VQSLOD=-1.599
1	186305701	T	C	12719.p1	FALSE	sample_missing
1	186337133	A	G	12175.s1	FALSE	-
1	186344048	C	T	14033.p1	FALSE	-
1	192779402	G	A	12851.p1	FALSE	-
1	193045125	ATTAG	A	12826.p1	FALSE	mo_dp
1	196251455	G	A	11090.s1	FALSE	mo_pl
1	196397281	A	G	13735.s1	TRUE	-
1	197073712	A	G	11939.p1	TRUE	-
1	197128563	A	G	11526.p1	TRUE	-
1	200567527	A	G	13168.s1	FALSE	sample_missing
1	200578018	A	G	11797.s1	FALSE	-
1	200587141	C	T	11521.p1	FALSE	-
1	200811145	G	A	11178.s1	TRUE	11178.s1,13039.mo,13039.s1
1	200971340	G	A	11577.s1	TRUE	-
1	201047218	C	T	12472.p1	FALSE	-
1	201061169	C	T	12916.p1	FALSE	-
1	201193951	A	G	14036.s1	FALSE	-
1	201869027	C	T	12483.s1	FALSE	12483.s1,13304.mo,13304.p1
1	202119524	T	C	14581.p1	FALSE	-
1	202531930	T	G	14256.s1	FALSE	VQSLOD=-2.614
1	202698172	G	A	13664.p1	FALSE	sample_missing
1	202705466	G	A	12418.p1	FALSE	-
1	202710688	G	A	12369.s1	TRUE	-
1	202711784	T	TA	11178.s1	FALSE	VQSLOD=-0.922
1	202715044	G	C	11003.s1	TRUE	-
1	202715066	A	G	13631.p1	FALSE	-
1	202746219	A	T	14189.p1	FALSE	VQSLOD=-1.777
1	202746219	A	G	14203.s1	TRUE	VQSLOD=-1.777
1	202894182	A	G	11376.s1	FALSE	-
1	203152803	C	T	13133.s1	FALSE	-
1	203316602	C	G	11264.p1	FALSE	-
1	203452982	A	G	14203.s1	TRUE	fa_pl
1	203468764	T	C	11200.s1	FALSE	-
1	203652386	G	A	12302.p1	FALSE	-
1	203696505	C	T	12664.s1	FALSE	-
1	203816493	G	T	14581.p1	FALSE	VQSLOD=-2.558
1	204103821	C	A	13681.p1	FALSE	-
1	204236680	G	A	13160.s1	FALSE	-
1	204946815	A	G	12687.p1	TRUE	-
1	205241186	G	C	14360.s1	FALSE	-
1	205492303	T	C	12616.p1	FALSE	-
1	205797834	A	G	12055.p1	FALSE	-
1	206658355	G	A	11353.p1	FALSE	-
1	207195295	C	T	14058.s1	FALSE	13065.fa,14058.s1,14215.fa,14348.mo,14348.s1
1	207237157	AT	A	14508.p1	FALSE	not_called
1	207244511	C	T	13251.p1	FALSE	-
1	207793410	C	T	13826.p1	TRUE	VQSLOD=-1.145
1	207874932	G	A	12093.p1	FALSE	VQSLOD=-5.757
1	208391105	C	T	14356.p1	FALSE	-
1	209823359	A	C	12605.p1	FALSE	sample_missing
1	210012388	T	A	13133.s1	FALSE	-
1	210014329	C	T	14637.p1	TRUE	-
1	210329133	T	G	11792.p1	FALSE	-
1	211093245	A	G	12645.s1	FALSE	-
1	212190300	C	G	12494.p1	FALSE	-
1	212532095	G	A	11433.s1	FALSE	-
1	212960973	CAA	C	14054.s1	FALSE	VQSLOD=-0.7809
1	212970549	T	C	14090.p1	FALSE	-
1	213168518	C	T	14481.p1	FALSE	-
1	214542900	C	T	12821.s1	FALSE	-
1	214638045	C	T	14213.p1	FALSE	-
1	215751377	G	A	13772.p1	FALSE	11990.fa,11990.s1,13772.p1,14221.fa,14221.p1,14221.s1
1	216011431	T	C	12600.p1	FALSE	-
1	216062348	A	C	11897.p1	FALSE	-
1	216495331	G	A	13130.p1	FALSE	-
1	220170538	ATCT	A	14648.p1	FALSE	VQSLOD=-0.6293
1	220195788	C	T	12247.p1	FALSE	-
1	220330797	C	G	11397.s1	FALSE	-
1	220345992	C	T	14005.s1	FALSE	-
1	221509419	T	A	14491.p1	FALSE	-
1	222697001	A	G	14572.s1	FALSE	-
1	222903354	C	T	12449.s1	FALSE	-
1	222920400	G	A	12655.p1	FALSE	-
1	223164906	A	G	13894.s1	FALSE	-
1	223176218	C	T	14612.s1	TRUE	-
1	223177742	G	A	14441.p1	TRUE	-
1	223438094	G	A	14062.p1	FALSE	-
1	223810522	G	A	11718.p1	FALSE	VQSLOD=-1.97
1	223853218	AC	A	13977.p1	FALSE	VQSLOD=-1.993
1	224612259	G	A	13489.p1	FALSE	-
1	224612338	G	A	13176.s1	FALSE	fa_pl
1	227076735	G	T	14675.s1	FALSE	-
1	227170416	C	T	13898.s1	FALSE	13196.s1,13898.s1,14059.fa,14059.p1
1	227216757	G	A	11154.s1	TRUE	Child_dp
1	228005101	C	T	14328.s1	FALSE	-
1	228033225	G	A	11164.p1	FALSE	-
1	228111953	GC	G	11042.p1	TRUE	11042.p1,11141.p1,12568.mo,13083.mo,13921.s1,13968.mo,14158.p1,14401.s1
1	228295673	A	T	14475.s1	FALSE	-
1	228434310	G	A	11226.p1	FALSE	-
1	228509724	G	A	13705.p1	TRUE	mo_pl
1	228538569	G	A	14168.p1	FALSE	fa_pl
1	228548375	C	T	11397.p1	FALSE	11397.p1,11524.s1,11587.fa,12050.mo,12356.mo,12356.p1,13692.p1
1	228596934	T	TG	13586.p1	FALSE	mo_dp
1	228601547	C	G	12096.s1	FALSE	-
1	229596508	T	C	12153.p1	TRUE	VQSLOD=-1.321
1	229602434	T	C	13703.p1	TRUE	11493.mo,11493.s1,13703.p1
1	229637765	G	A	12821.p1	FALSE	-
1	230840054	A	T	14030.p1	FALSE	-
1	230991506	G	C	14023.s1	FALSE	-
1	231360146	T	C	13204.s1	FALSE	-
1	231406633	T	C	13993.s1	FALSE	-
1	231829616	C	T	12343.p1	FALSE	-
1	231935948	C	G	12429.p1	FALSE	-
1	233398920	G	A	13604.p1	FALSE	not_called
1	236706890	C	A	14371.s1	FALSE	-
1	236979786	T	C	11990.p1	FALSE	-
1	237666734	C	T	13958.p1	FALSE	-
1	237823274	CT	C	11042.p1	TRUE	11042.p1,11497.mo,12628.mo,12906.p1,12952.mo,13400.fa,13681.p1,13849.p1,14332.fa
1	237935293	A	AT	11425.s1	FALSE	-
1	240964755	C	T	11382.s1	FALSE	-
1	240976989	C	T	14288.s1	FALSE	-
1	241519017	G	T	11336.s1	FALSE	-
1	241676892	T	C	13858.p1	FALSE	-
1	242383342	T	C	12055.p1	FALSE	-
1	243716025	G	GCTT	13715.p1	FALSE	-
1	244538656	C	T	13267.p1	FALSE	-
1	244552291	C	T	13612.s1	FALSE	13612.s1,14319.p1,14679.mo
1	244653698	T	G	11561.s1	FALSE	-
1	246754937	G	A	11346.p1	TRUE	11346.p1,13528.fa,13528.s1
1	246921631	C	T	13552.s1	FALSE	-
1	247582253	G	A	13277.p1	TRUE	fa_dp
1	247614722	A	G	13446.p1	FALSE	VQSLOD=-2.055
1	247615262	A	G	11475.s1	FALSE	not_called
1	247768914	A	G	14001.p1	FALSE	-
1	248005027	G	C	13274.p1	TRUE	-
1	248058989	C	T	13875.s1	FALSE	-
1	248344242	T	A	12020.s1	FALSE	-
1	248569659	A	G	13939.p1	FALSE	-
1	248637391	C	T	12078.p1	FALSE	VQSLOD=-10.07
1	248637391	C	T	12078.s1	FALSE	VQSLOD=-10.07
1	248756275	G	T	11616.p1	TRUE	11616.p1,13585.mo,14131.fa
1	249142541	G	A	12836.s1	FALSE	VQSLOD=-1.065
1	249149951	G	A	14615.s1	TRUE	mo_pl
2	1467477	G	A	11309.s1	FALSE	11309.s1,14264.mo,14264.p1,14264.s1
2	1658190	C	T	13187.p1	FALSE	-
2	1921079	A	G	13898.p1	FALSE	-
2	3447674	T	A	14208.p1	FALSE	-
2	6990025	G	A	13254.p1	FALSE	-
2	8822955	T	A	13496.s1	FALSE	VQSLOD=-1.81
2	9621532	C	T	12687.s1	FALSE	-
2	9985338	T	C	12692.p1	FALSE	VQSLOD=-2.589
2	10015988	C	T	14385.s1	FALSE	-
2	10931993	T	C	13812.p1	FALSE	-
2	15761198	G	A	12686.s1	FALSE	-
2	16743296	T	TA	12838.s1	FALSE	-
2	17877683	T	G	11215.p1	FALSE	-
2	21225612	G	C	14039.p1	FALSE	-
2	21229930	G	A	12851.p1	FALSE	-
2	21230848	A	G	12492.s1	FALSE	-
2	24222550	A	G	12037.p1	FALSE	-
2	24469704	C	T	14384.s1	FALSE	-
2	24518595	C	T	11766.p1	FALSE	-
2	24920563	C	G	12607.p1	FALSE	-
2	24928022	C	T	13849.p1	FALSE	VQSLOD=-2.198
2	24990986	A	G	14128.p1	FALSE	-
2	25354705	G	T	14586.p1	TRUE	VQSLOD=-1.136
2	25457176	G	A	14336.p1	FALSE	-
2	25464520	C	A	12512.p1	FALSE	-
2	25505356	A	AT	12311.p1	TRUE	Child_dp
2	25966875	G	T	11436.s1	FALSE	-
2	26432717	C	A	13596.p1	FALSE	-
2	26486350	A	G	11846.p1	FALSE	-
2	26508387	G	A	13383.p1	FALSE	-
2	26536713	C	T	12252.p1	FALSE	VQSLOD=-2.744
2	26590022	C	A	13966.p1	TRUE	-
2	26696934	C	T	12396.s1	FALSE	-
2	27015965	GC	G	13829.p1	TRUE	fa_pl
2	27256972	C	T	13287.s1	FALSE	VQSLOD=-2.041
2	27258861	A	G	12300.p1	FALSE	VQSLOD=-2.307
2	27259566	C	T	12901.p1	FALSE	-
2	27277573	G	A	11580.s1	TRUE	sample_missing
2	27277605	G	A	12653.s1	FALSE	sample_missing
2	27277606	A	G	12653.s1	FALSE	sample_missing
2	27304987	A	C	12673.p1	FALSE	-
2	27440755	C	T	13816.s1	FALSE	-
2	27445812	T	C	13439.p1	FALSE	-
2	27455388	T	G	13613.p1	FALSE	VQSLOD=-1.132
2	27549589	G	A	13760.p1	FALSE	-
2	27665798	G	A	13023.s1	FALSE	-
2	27669186	G	A	14187.p1	FALSE	-
2	27669186	G	A	14187.s1	FALSE	-
2	27865336	G	C	11910.p1	FALSE	-
2	29222115	G	A	13853.s1	FALSE	-
2	29259606	C	T	13866.s1	FALSE	13438.fa,13866.s1,14621.mo
2	29416320	C	T	14221.s1	FALSE	-
2	29416345	C	T	12311.p1	FALSE	VQSLOD=-1.138
2	29754921	C	T	13800.s1	FALSE	-
2	31751295	G	A	12843.p1	FALSE	sample_missing
2	32168370	C	T	13630.p1	FALSE	VQSLOD=-1.668
2	32314636	C	G	14480.s1	TRUE	-
2	32314698	T	C	11025.p1	FALSE	VQSLOD=-2.289
2	32339776	C	CA	12611.p1	FALSE	-
2	32399243	G	T	11336.p1	FALSE	-
2	32445535	C	G	13805.s1	FALSE	-
2	32475222	G	A	13570.s1	FALSE	sample_missing
2	32475483	T	C	14598.p1	FALSE	-
2	32658756	C	G	12972.p1	FALSE	-
2	32692733	G	A	13932.s1	FALSE	-
2	32693818	G	T	11520.s1	FALSE	-
2	32707616	C	T	12792.p1	FALSE	-
2	32718600	T	C	11935.p1	FALSE	-
2	32983503	A	G	14633.s1	FALSE	-
2	33572486	A	C	11301.p1	TRUE	-
2	36704127	G	A	12644.s1	FALSE	11724.mo,11724.p1,12644.s1,13226.fa,13226.p1,13226.s1,13530.mo,13530.p1,13712.fa,13712.p1,13712.s1
2	37121152	C	T	14501.s1	FALSE	-
2	37302699	G	A	11089.s1	FALSE	-
2	37364142	G	A	14085.p1	TRUE	-
2	38231278	G	C	14147.s1	FALSE	-
2	38796397	T	C	13564.s1	FALSE	-
2	38958886	T	C	11271.p1	FALSE	-
2	39050305	G	A	13389.s1	TRUE	VQSLOD=-0.9915
2	39148582	G	T	12321.p1	FALSE	sample_missing
2	39198970	A	G	11085.p1	FALSE	-
2	39944209	C	T	13152.p1	FALSE	VQSLOD=-1.09
2	39993279	G	T	12123.p1	FALSE	-
2	40405541	A	G	11247.s1	FALSE	-
2	42797615	C	T	14310.p1	FALSE	-
2	42871389	G	A	13298.p1	FALSE	VQSLOD=-1.608
2	44429131	T	C	12793.p1	FALSE	VQSLOD=-2.712
2	44508705	CA	C	12948.p1	FALSE	-
2	45233411	C	T	12676.s1	FALSE	-
2	45789855	G	A	12238.p1	FALSE	12238.p1,12610.fa,12610.p1
2	46070195	G	A	11645.p1	FALSE	-
2	46603670	C	T	14641.p1	FALSE	-
2	47205935	CA	C	13913.s1	FALSE	-
2	47205937	A	C	13913.s1	FALSE	-
2	48026852	G	A	13890.p1	FALSE	VQSLOD=-1.455
2	48035295	CAG	C	13810.p1	TRUE	VQSLOD=-0.7921
2	48040938	T	A	11483.p1	FALSE	sample_missing
2	48822470	A	G	11456.p1	FALSE	-
2	50724605	A	T	12501.p1	FALSE	-
2	53992637	C	G	11138.p1	FALSE	GT_in_fa
2	54114533	G	A	14339.p1	FALSE	-
2	54135923	A	C	12839.p1	TRUE	-
2	54152703	G	T	12939.s1	FALSE	-
2	54335773	G	C	14252.s1	FALSE	VQSLOD=-4.128
2	54570962	G	A	11280.p1	FALSE	sample_missing
2	54857033	G	T	13882.p1	FALSE	-
2	54858514	G	C	14402.p1	TRUE	-
2	55253033	T	C	14623.p1	TRUE	VQSLOD=-1.054
2	55436920	T	G	12041.s1	FALSE	fa_dp
2	55826186	C	G	11610.p1	FALSE	-
2	58390098	A	G	13586.p1	FALSE	-
2	60689253	A	AG	13183.p1	FALSE	Child_dp
2	61441628	G	C	13328.s1	FALSE	VQSLOD=-1.135
2	61561048	C	T	13166.s1	FALSE	-
2	61647938	T	C	14288.p1	FALSE	VQSLOD=-1.97
2	61709651	G	C	14455.s1	FALSE	VQSLOD=-2.157
2	62104555	C	G	11368.p1	FALSE	sample_missing
2	62115545	A	G	11349.p1	FALSE	-
2	62449634	G	C	14086.s1	FALSE	-
2	63719991	C	T	14614.s1	FALSE	-
2	64113658	A	G	14570.s1	FALSE	-
2	64322284	G	A	14625.p1	FALSE	-
2	64863430	C	T	14661.p1	FALSE	-
2	65469212	A	G	13215.p1	FALSE	-
2	68273563	A	AG	12729.p1	FALSE	not_called
2	68794512	G	A	11459.p1	FALSE	11459.p1,11609.fa,12916.fa,12916.p1,13417.s1
2	70377544	G	A	12457.p1	FALSE	-
2	70392261	T	C	11797.p1	FALSE	-
2	70504331	C	G	13991.s1	FALSE	-
2	70529121	C	A	14530.p1	FALSE	VQSLOD=-2.853
2	71839829	G	A	14311.p1	FALSE	-
2	73372752	G	A	14452.s1	FALSE	-
2	73681132	T	G	13552.p1	FALSE	-
2	73961682	A	T	14247.s1	FALSE	-
2	74072000	GAA	G	12161.s1	FALSE	VQSLOD=-1.609
2	74344885	T	A	13559.s1	FALSE	VQSLOD=.
2	74718528	G	A	11345.s1	FALSE	-
2	75116467	C	T	14691.s1	FALSE	VQSLOD=-1.371
2	80136938	C	T	11417.s1	FALSE	-
2	84846793	A	G	11568.p1	FALSE	VQSLOD=-1.69
2	85529727	G	T	11066.p1	FALSE	11066.p1,14193.fa,14194.mo
2	85598691	A	G	12241.p1	FALSE	-
2	86315892	G	A	13077.p1	FALSE	-
2	86338280	G	C	12613.s1	FALSE	-
2	86997143	C	T	13887.s1	FALSE	-
2	88095124	TAA	T	14057.p1	FALSE	not_called
2	88409886	A	G	13381.p1	FALSE	-
2	88482261	C	T	11206.p1	FALSE	-
2	88874874	A	C	13804.p1	FALSE	-
2	88913390	T	G	13749.p1	FALSE	VQSLOD=-1.501
2	89246917	T	C	13951.s1	FALSE	VQSLOD=-1.236
2	89417320	A	T	11064.p1	FALSE	VQSLOD=-1.119
2	90193297	G	A	13061.s1	FALSE	sample_missing
2	90260191	T	C	11055.p1	FALSE	VQSLOD=-15.62
2	95774145	C	T	14617.p1	FALSE	-
2	95847381	C	T	11935.s1	FALSE	-
2	96690211	C	T	13505.s1	FALSE	-
2	96953160	G	A	13026.p1	FALSE	-
2	96963411	T	C	13912.s1	FALSE	-
2	96967339	T	C	11241.s1	TRUE	-
2	96993597	G	A	14178.s1	FALSE	fa_pl
2	97020087	T	G	11512.s1	FALSE	-
2	97368053	C	T	12619.p1	FALSE	VQSLOD=-2.387
2	97507820	T	C	14335.p1	FALSE	-
2	97508084	C	T	13815.s1	FALSE	VQSLOD=-2.397
2	97529773	C	T	11046.p1	FALSE	-
2	97751974	C	T	14198.s1	FALSE	VQSLOD=-2.122
2	97860565	T	C	12087.p1	FALSE	VQSLOD=-2.17
2	99198078	C	T	14507.s1	FALSE	sample_missing
2	99413824	C	T	11042.p1	FALSE	-
2	99778934	A	C	12572.p1	FALSE	-
2	101126095	A	T	11181.s1	FALSE	-
2	101584905	C	T	13336.s1	FALSE	-
2	102014147	C	T	12641.p1	FALSE	-
2	102083246	A	C	11962.p1	FALSE	-
2	102413844	G	C	14338.s1	FALSE	VQSLOD=-1.287
2	102626046	T	C	12680.p1	TRUE	-
2	109382819	A	T	13520.p1	FALSE	VQSLOD=-6.081
2	109392193	TCAGA	T	13760.p1	FALSE	-
2	109961258	A	G	11484.p1	FALSE	fa_pl
2	110259141	G	A	12154.s1	FALSE	-
2	110259207	C	T	12837.p1	FALSE	-
2	111881511	G	A	11736.p1	FALSE	11736.p1,13438.fa,14021.s1
2	111907686	CG	C	14117.s1	TRUE	not_called
2	112725700	T	G	14064.p1	FALSE	not_called
2	112873709	A	G	12901.s1	FALSE	-
2	113940160	C	A	14328.p1	FALSE	-
2	120003136	G	T	11356.s1	FALSE	11356.s1,12243.p1,13199.mo,13334.p1,13671.s1,14316.mo
2	120373303	C	T	14395.s1	FALSE	-
2	120939520	C	A	14132.s1	FALSE	VQSLOD=-2.641
2	121742110	A	T	13071.s1	FALSE	fa_pl
2	122125310	A	C	14239.p1	FALSE	-
2	122154835	T	C	11673.p1	FALSE	-
2	127818230	C	T	11040.p1	FALSE	VQSLOD=-0.9824
2	127944869	AC	A	14307.p1	FALSE	-
2	127958789	C	T	11349.s1	FALSE	-
2	128322961	G	A	14337.s1	FALSE	VQSLOD=-2.33
2	128366324	C	T	14283.p1	FALSE	VQSLOD=-2.374
2	128381815	C	T	12933.p1	FALSE	-
2	128384626	C	T	13598.p1	TRUE	VQSLOD=-2.338
2	128388847	G	C	12906.p1	FALSE	VQSLOD=-2.404
2	128481973	AT	A	14596.p1	FALSE	VQSLOD=-1.269
2	128631268	CTT	C	11226.s1	FALSE	-
2	128938561	G	A	13274.p1	FALSE	-
2	131487138	C	T	14219.s1	FALSE	-
2	131796442	G	A	14100.p1	FALSE	sample_missing
2	131810589	C	G	14537.p1	FALSE	-
2	132238286	C	T	13532.p1	FALSE	VQSLOD=-8.997
2	133887686	A	G	11509.p1	FALSE	-
2	134060646	G	T	12653.s1	FALSE	sample_missing
2	135676549	A	G	14040.s1	FALSE	VQSLOD=-1.206
2	135809963	G	C	11216.p1	FALSE	-
2	135982012	A	G	14570.p1	FALSE	-
2	136072939	G	A	11446.p1	FALSE	-
2	136473202	G	A	12396.s1	FALSE	-
2	136567088	C	T	13966.s1	FALSE	-
2	136610419	G	A	14216.p1	FALSE	11731.fa,11731.p1,11731.s1,14216.p1
2	141108351	A	G	12579.s1	FALSE	-
2	144008169	G	A	12817.p1	TRUE	sample_missing
2	145157228	G	A	13894.p1	FALSE	11909.fa,13894.p1,14673.mo
2	148695726	C	T	13027.p1	FALSE	-
2	149225965	GTC	G	12346.p1	FALSE	-
2	149227283	C	G	14646.s1	TRUE	mo_dp
2	152403966	A	G	14523.p1	TRUE	fa_pl
2	152512435	T	C	13080.p1	FALSE	-
2	152544812	C	T	13171.s1	FALSE	-
2	152548841	T	A	12602.s1	FALSE	-
2	155555690	CTCT	C	14694.p1	FALSE	sample_missing
2	157185876	A	G	11172.p1	FALSE	VQSLOD=-1.289
2	157407264	T	G	12299.s1	FALSE	-
2	158272559	C	T	12741.s1	FALSE	fa_pl
2	158971622	G	A	14342.s1	FALSE	VQSLOD=-1.117
2	159481858	G	C	12162.s1	FALSE	-
2	160182250	G	GT	14581.p1	FALSE	-
2	160231217	A	C	14283.s1	FALSE	-
2	160289294	T	A	11441.p1	FALSE	VQSLOD=-1.08
2	160289731	G	A	14011.s1	FALSE	-
2	160825757	G	A	12690.p1	FALSE	-
2	162087898	A	C	12907.p1	FALSE	-
2	162273322	AC	A	11480.p1	FALSE	VQSLOD=-1.556
2	162273603	A	G	13814.p1	TRUE	not_called
2	162275481	A	AC	13796.p1	FALSE	VQSLOD=-0.5994
2	162728881	T	C	14075.s1	FALSE	-
2	162865076	G	T	13579.s1	FALSE	-
2	162865169	T	C	13409.p1	TRUE	-
2	163005578	G	A	13649.s1	FALSE	VQSLOD=-1.071
2	163083056	G	A	11492.p1	FALSE	-
2	163174408	T	G	13015.p1	FALSE	-
2	163216674	ATAAT	A	14342.s1	FALSE	VQSLOD=-0.9124
2	165542467	C	T	14090.s1	FALSE	-
2	165950891	C	T	14595.s1	TRUE	-
2	166011075	C	T	12271.p1	FALSE	-
2	166152367	G	A	14525.p1	FALSE	-
2	166201311	C	T	14280.p1	FALSE	-
2	166201379	C	A	11892.p1	FALSE	VQSLOD=-1.464
2	166210819	G	T	11114.p1	FALSE	-
2	166231378	T	C	13544.p1	FALSE	mo_pl
2	166234111	C	T	13642.p1	FALSE	-
2	166514338	G	A	14069.p1	FALSE	-
2	166535660	CGAT	C	12642.s1	FALSE	-
2	166788316	T	A	11597.s1	FALSE	-
2	166848006	T	C	12340.p1	TRUE	Child_dp
2	166848071	G	A	12499.p1	TRUE	sample_missing
2	166854654	A	C	13891.s1	FALSE	sample_missing
2	166903358	G	C	13988.s1	FALSE	sample_missing
2	167145151	C	T	12134.s1	TRUE	VQSLOD=-1.929
2	168100145	C	T	13670.s1	FALSE	sample_missing
2	169417831	A	G	11962.p1	FALSE	-
2	169728081	A	G	13584.p1	FALSE	not_called
2	169728081	A	G	13584.s1	FALSE	not_called
2	169764350	A	G	13777.p1	TRUE	-
2	169780296	G	A	11251.s1	FALSE	VQSLOD=-2.131
2	170012798	C	T	13534.p1	FALSE	-
2	170042308	G	A	12409.p1	FALSE	sample_missing
2	170062840	C	T	14560.s1	FALSE	-
2	170336053	C	T	11616.p1	FALSE	-
2	170732427	CAA	C	12161.p1	FALSE	VQSLOD=-1.102
2	170732428	A	C	12161.p1	TRUE	not_called
2	170885884	C	T	11931.p1	FALSE	-
2	170929937	GGAA	G	12009.p1	FALSE	fa_dp
2	171704248	G	A	12630.p1	FALSE	-
2	171819397	T	G	12951.p1	FALSE	-
2	173882206	G	A	12673.s1	FALSE	sample_missing
2	173883542	A	G	12224.p1	FALSE	-
2	173885400	A	G	13869.p1	FALSE	-
2	173916447	G	A	12675.s1	FALSE	sample_missing
2	174096941	G	A	13847.p1	FALSE	-
2	174820528	C	T	14527.p1	FALSE	VQSLOD=-2.919
2	175624108	A	G	11490.p1	FALSE	not_called
2	177054587	A	AT	14604.p1	FALSE	-
2	178481444	T	G	13226.p1	FALSE	-
2	179393584	C	T	13694.s1	FALSE	VQSLOD=-3.274
2	179403477	C	A	12255.s1	FALSE	-
2	179407526	C	T	13412.p1	FALSE	13412.p1,13983.fa,13983.p1
2	179425091	G	A	13497.s1	FALSE	Child_dp
2	179425280	C	T	12385.p1	FALSE	-
2	179426692	G	A	11458.s1	FALSE	Child_dp
2	179428378	A	C	13881.s1	FALSE	-
2	179436520	C	T	13557.p1	FALSE	mo_pl
2	179437710	C	T	13284.p1	TRUE	sample_missing
2	179447820	G	T	12323.p1	FALSE	-
2	179452804	C	T	12096.p1	FALSE	-
2	179472552	C	A	14091.p1	FALSE	-
2	179478975	G	C	11051.s1	FALSE	-
2	179481591	C	T	14313.p1	FALSE	-
2	179486354	C	G	14673.p1	FALSE	-
2	179570029	G	C	13398.s1	FALSE	-
2	179588185	G	A	14697.p1	FALSE	11696.fa,13568.mo,13568.p1,13568.s1,13998.mo,13998.p1,14697.p1
2	179604758	C	T	11025.p1	FALSE	VQSLOD=-1.646
2	179666976	G	A	14275.p1	FALSE	-
2	183791570	C	A	12764.p1	FALSE	sample_missing
2	183866852	T	C	14484.p1	FALSE	-
2	183866861	C	CCA	14030.p1	FALSE	-
2	185463761	C	T	14210.p1	FALSE	-
2	185800736	C	G	11859.p1	FALSE	-
2	187495573	T	C	12950.s1	FALSE	-
2	187519445	C	G	12941.p1	FALSE	VQSLOD=-1.351
2	187531933	T	G	14198.p1	FALSE	-
2	187694548	T	C	14065.p1	FALSE	-
2	189599591	G	A	11601.s1	FALSE	-
2	190323551	G	A	12184.s1	FALSE	11107.fa,11107.p1,12184.s1,13056.fa
2	190428392	A	G	11480.p1	FALSE	VQSLOD=-1.505
2	190531879	C	T	14259.s1	FALSE	12071.fa,12071.s1,12153.mo,12153.s1,14259.s1
2	190718749	A	C	12227.p1	FALSE	-
2	191850362	C	T	11352.p1	FALSE	-
2	192250616	A	G	13256.s1	FALSE	-
2	192711336	A	AG	14305.s1	FALSE	VQSLOD=-2.469
2	196674474	G	A	13954.s1	FALSE	-
2	196759791	C	T	13619.p1	FALSE	-
2	197106887	G	A	11978.p1	FALSE	-
2	197641291	G	T	13160.s1	FALSE	-
2	197866561	T	C	13825.s1	FALSE	VQSLOD=-2.484
2	198273132	T	C	12782.s1	FALSE	-
2	198274508	G	T	14221.p1	FALSE	-
2	200797909	G	A	12843.p1	FALSE	sample_missing
2	202252659	C	T	11984.p1	FALSE	-
2	202571654	G	A	11547.p1	FALSE	-
2	203162254	C	T	11453.p1	FALSE	-
2	203972384	A	G	12869.p1	FALSE	-
2	204259448	G	A	11280.p1	FALSE	sample_missing
2	204267382	C	T	13471.p1	FALSE	-
2	206480234	C	G	13982.p1	TRUE	fa_pl
2	207171918	T	C	14547.s1	TRUE	VQSLOD=-1.187
2	207422202	G	A	13589.s1	FALSE	-
2	207527671	A	T	12478.p1	FALSE	-
2	207823094	A	T	14236.s1	FALSE	GT_in_mo
2	207833892	C	A	11017.p1	FALSE	-
2	207834058	G	A	14478.s1	FALSE	-
2	208615672	C	T	12462.s1	FALSE	-
2	209150500	C	T	11679.p1	FALSE	-
2	209217389	G	A	14341.p1	FALSE	14196.fa,14196.p1,14341.p1
2	210386391	C	T	11513.p1	FALSE	-
2	210559290	G	A	13850.s1	FALSE	-
2	210745771	C	T	12463.p1	FALSE	-
2	210824419	A	C	14120.p1	FALSE	VQSLOD=-1.126
2	210962818	A	C	11381.s1	FALSE	-
2	212522487	T	C	14509.p1	FALSE	-
2	213886838	C	G	11577.p1	FALSE	-
2	215807632	A	G	14159.s1	FALSE	-
2	215917234	C	T	12994.s1	FALSE	12826.mo,12826.p1,12826.s1,12994.s1,14264.p1,14455.fa,14519.fa,14519.s1
2	216211489	G	A	14303.p1	TRUE	-
2	216211513	G	A	11657.p1	FALSE	-
2	216245617	C	T	11855.p1	FALSE	-
2	216246987	A	G	11121.s1	FALSE	-
2	216288853	C	T	13938.p1	FALSE	-
2	216298143	G	A	14245.s1	FALSE	-
2	216992345	T	C	13335.s1	FALSE	-
2	217055072	G	A	14450.p1	FALSE	-
2	217363534	G	T	14598.p1	FALSE	-
2	218683269	C	T	13802.p1	TRUE	-
2	218713428	G	A	14641.s1	FALSE	mo_pl
2	219130141	T	A	11984.s1	FALSE	-
2	219501023	C	CCATG	13199.p1	FALSE	VQSLOD=-0.4711
2	219529550	C	T	13910.p1	TRUE	-
2	219537583	G	A	12335.p1	FALSE	VQSLOD=-0.9844
2	219562284	A	G	13902.p1	FALSE	-
2	219894385	C	G	11282.s1	FALSE	-
2	220028163	A	G	12367.s1	FALSE	-
2	220045455	A	T	12469.p1	FALSE	-
2	220080755	G	A	14124.p1	TRUE	mo_dp
2	220100806	C	T	12310.p1	FALSE	VQSLOD=-1.34
2	220333287	C	T	11516.p1	FALSE	-
2	220338302	C	T	11062.s1	FALSE	mo_pl
2	220341659	G	T	14572.p1	FALSE	VQSLOD=-1.898
2	220342027	A	T	14342.p1	FALSE	VQSLOD=-1.644
2	220371478	CAAG	C	13197.s1	FALSE	-
2	220502407	C	T	11999.s1	FALSE	11158.fa,11158.p1,11158.s1,11846.fa,11846.p1,11999.s1,12102.fa,12287.mo,12638.fa,12638.p1,12638.s1,13309.mo,13487.fa,13487.p1,13487.s1,13508.mo,13508.s1,14026.fa,14057.fa,14057.p1,14124.fa,14124.s1,14249.mo,14249.p1,14249.s1,14319.fa,14612.mo,14612.s1
2	223781140	A	G	13888.s1	FALSE	-
2	225376218	C	A	11452.p1	FALSE	-
2	225672438	G	A	13843.s1	FALSE	-
2	225781494	GT	G	14650.s1	FALSE	VQSLOD=-1.094
2	227872302	G	A	14421.p1	TRUE	mo_pl
2	227924239	C	T	12596.s1	FALSE	sample_missing
2	228112254	A	G	12313.p1	FALSE	-
2	228476258	G	T	12091.s1	TRUE	VQSLOD=-1.17
2	230636299	G	A	13290.p1	FALSE	-
2	230650558	C	T	12035.p1	FALSE	-
2	230701696	G	A	12867.p1	FALSE	-
2	231035373	C	T	14037.p1	FALSE	-
2	231101835	C	A	14137.s1	FALSE	-
2	231328889	C	T	11966.s1	FALSE	-
2	231740351	TC	T	14084.s1	FALSE	-
2	232127057	C	G	11246.p1	FALSE	VQSLOD=-0.9985
2	233103250	C	A	11625.p1	FALSE	-
2	233128020	C	T	11012.p1	FALSE	VQSLOD=-3.347
2	233243796	T	C	12482.p1	FALSE	VQSLOD=-11.44
2	233396326	G	A	11729.p1	FALSE	-
2	233409575	T	C	12219.p1	FALSE	-
2	233675982	C	T	14533.p1	FALSE	-
2	234356957	G	A	12275.s1	FALSE	11350.p1,11436.s1,12275.s1,13654.p1
2	234628270	G	A	11947.p1	FALSE	GT_in_mo
2	234628270	G	A	13399.p1	FALSE	GT_in_mo
2	234628270	G	A	13863.p1	FALSE	GT_in_fa
2	234676519	C	T	14644.p1	FALSE	-
2	234775165	GTCT	G	12643.p1	FALSE	-
2	237029030	G	A	11000.p1	TRUE	VQSLOD=-2.486
2	237308035	T	G	11352.s1	FALSE	-
2	238004434	C	G	12919.p1	FALSE	VQSLOD=-4.893
2	238303503	T	C	14501.s1	FALSE	-
2	238419715	G	A	13199.p1	FALSE	-
2	238617225	G	A	14544.p1	FALSE	-
2	238617256	G	GA	14587.p1	FALSE	VQSLOD=-0.5653
2	239002463	CA	C	11368.p1	FALSE	sample_missing
2	239025605	C	T	14181.s1	FALSE	-
2	239092759	T	C	11372.s1	FALSE	-
2	239161576	G	A	11355.p1	FALSE	mo_dp
2	240969671	AT	A	14376.s1	TRUE	VQSLOD=-1.86
2	240969672	TG	T	14376.s1	FALSE	VQSLOD=-1.664
2	240982101	G	C	13119.p1	FALSE	not_called
2	241405043	C	T	12628.s1	FALSE	11403.mo,11920.mo,12628.s1
2	241421602	C	G	11946.s1	FALSE	VQSLOD=-1.207
2	241514478	C	A	14456.p1	FALSE	-
2	241517061	G	A	12637.p1	FALSE	12637.p1,13518.mo,13524.p1,14184.fa
2	241534627	G	A	13809.p1	FALSE	VQSLOD=-1.285
2	241569630	G	A	14373.s1	FALSE	13043.mo,13043.s1,14366.fa,14373.s1
2	241658532	C	T	14604.s1	FALSE	VQSLOD=-1.856
2	241680764	C	T	14260.p1	FALSE	VQSLOD=-1.387
2	241973186	G	A	12274.s1	FALSE	-
2	242035720	T	A	13856.p1	FALSE	-
2	242046783	G	C	14143.s1	FALSE	-
2	242102789	C	T	13879.s1	FALSE	-
2	242186202	C	A	11610.p1	FALSE	-
2	242187734	A	G	11028.p1	FALSE	-
2	242619679	C	G	14329.s1	FALSE	-
2	242795103	TG	T	11707.p1	FALSE	VQSLOD=-1.528
2	242795110	G	T	11707.p1	FALSE	Child_dp
3	431032	C	T	11905.s1	FALSE	-
3	1363474	A	G	12964.s1	FALSE	-
3	1371543	G	A	12385.p1	FALSE	11192.mo,11357.p1,12385.p1,12463.s1,14052.p1
3	4699938	G	A	12759.p1	FALSE	sample_missing
3	4712605	C	T	13647.s1	FALSE	VQSLOD=-2.738
3	7620458	G	A	11470.p1	FALSE	-
3	9036106	C	T	14681.p1	FALSE	11040.mo,12964.s1,14681.p1
3	9089078	C	T	12657.p1	FALSE	-
3	9424941	T	C	12211.s1	FALSE	11705.mo,11705.p1,12211.s1
3	9477532	A	G	13747.s1	FALSE	-
3	9489592	G	A	13576.p1	FALSE	-
3	9730364	C	T	14623.s1	FALSE	-
3	9781299	T	C	11138.p1	FALSE	-
3	9960311	A	T	11824.s1	FALSE	Child_dp
3	10276192	C	G	11014.s1	FALSE	-
3	10302080	C	G	12741.p1	TRUE	Child_dp
3	10387773	G	A	12853.p1	FALSE	-
3	11067472	C	T	13832.p1	FALSE	-
3	11067505	G	T	13734.p1	FALSE	-
3	11076337	G	A	14340.p1	FALSE	-
3	11300939	G	A	11111.p1	FALSE	VQSLOD=-4.571
3	11885459	G	GTAAGTTACCTGGGT	14418.s1	FALSE	mo_dp
3	12570418	T	C	13144.p1	FALSE	-
3	13413397	C	T	12540.s1	TRUE	Child_dp
3	13417817	C	T	13973.p1	FALSE	-
3	13679290	C	G	11679.s1	FALSE	VQSLOD=-1.055
3	14173186	G	T	14691.p1	FALSE	-
3	14513738	C	T	13036.s1	FALSE	-
3	14565123	A	G	12564.p1	FALSE	-
3	14768527	C	T	13265.p1	FALSE	-
3	14974184	A	C	13513.s1	FALSE	-
3	19491606	C	T	13711.p1	TRUE	-
3	20161089	G	A	11592.p1	TRUE	-
3	21606120	G	A	14224.s1	FALSE	-
3	23574203	TTAAATC	T	12859.s1	FALSE	-
3	25674261	CCACATA	C	14608.s1	FALSE	-
3	27326353	C	G	13997.p1	FALSE	-
3	27427374	T	C	11476.p1	FALSE	-
3	27439847	G	A	14327.s1	FALSE	-
3	30029683	C	T	13708.p1	TRUE	sample_missing
3	32030783	T	C	12055.p1	TRUE	-
3	33194840	G	A	12907.p1	FALSE	-
3	35731625	GACA	G	11944.p1	FALSE	VQSLOD=-1.07
3	35748540	G	A	13311.s1	FALSE	-
3	35833869	C	T	14108.s1	FALSE	-
3	37033009	G	T	12869.s1	FALSE	not_called
3	37081716	G	A	12065.p1	FALSE	-
3	37369172	T	C	12420.p1	FALSE	-
3	38051721	G	A	12517.p1	FALSE	-
3	38058203	G	T	12499.p1	TRUE	sample_missing
3	38113686	G	A	14250.p1	FALSE	-
3	38134063	A	C	14161.p1	FALSE	-
3	38134067	TA	T	14161.p1	FALSE	VQSLOD=-0.4703
3	38167285	G	A	11627.p1	FALSE	-
3	38173161	G	A	11550.p1	FALSE	-
3	38182709	G	A	11062.s1	FALSE	-
3	38648263	T	A	13304.s1	FALSE	VQSLOD=-2.313
3	38648264	C	T	12900.p1	FALSE	-
3	38655264	G	A	14208.s1	FALSE	-
3	38889033	T	A	12137.p1	FALSE	-
3	38892193	T	G	12306.p1	FALSE	-
3	39170415	G	C	12162.p1	TRUE	mo_dp
3	39229490	C	T	13253.p1	TRUE	sample_missing
3	39230145	G	A	12905.s1	TRUE	VQSLOD=-1.103
3	39307946	C	G	12741.s1	FALSE	-
3	40553954	C	A	11226.p1	FALSE	-
3	41275346	G	A	12211.p1	FALSE	-
3	41275757	C	T	12703.p1	FALSE	sample_missing
3	41278105	C	A	13783.p1	FALSE	-
3	41977284	A	T	11948.p1	FALSE	-
3	42235388	G	A	14474.p1	FALSE	-
3	42242295	G	A	13598.s1	FALSE	mo_pl
3	42573054	C	T	11098.p1	FALSE	-
3	42610365	A	G	11581.p1	FALSE	-
3	42772009	G	A	13983.p1	FALSE	-
3	42906118	G	A	13351.p1	FALSE	-
3	42956561	C	T	11293.p1	FALSE	sample_missing
3	43073745	AC	A	14323.p1	FALSE	VQSLOD=-1.737
3	43389739	A	G	11411.p1	FALSE	-
3	43602722	C	T	13714.s1	FALSE	VQSLOD=-1.199
3	43759303	G	T	12320.s1	FALSE	-
3	44488908	G	A	12891.p1	FALSE	-
3	44611782	C	A	11946.s1	FALSE	VQSLOD=-2.74
3	45730487	A	C	12457.s1	FALSE	-
3	45943151	G	T	14058.s1	FALSE	-
3	45988924	A	G	14372.p1	FALSE	sample_missing
3	45999926	G	C	13283.p1	TRUE	fa_dp
3	46005818	T	C	11644.p1	FALSE	-
3	46307387	G	A	14068.p1	FALSE	-
3	46491365	C	G	14237.s1	FALSE	-
3	46713365	C	T	14356.p1	FALSE	-
3	46945068	C	T	11391.s1	FALSE	VQSLOD=-1.593
3	47036989	G	A	14052.p1	FALSE	11492.mo,13777.mo,14052.p1,14125.mo,14125.s1
3	47047652	C	T	13954.s1	FALSE	-
3	47049651	T	G	11533.p1	FALSE	VQSLOD=-1.198
3	47098932	AT	A	12565.p1	TRUE	mo_dp
3	47100345	C	T	14180.s1	FALSE	VQSLOD=-1.214
3	47166005	T	A	14569.p1	FALSE	-
3	47264607	C	T	13606.p1	FALSE	-
3	47291943	A	T	13711.p1	FALSE	not_called
3	47291948	C	T	13711.p1	FALSE	not_called
3	47887994	G	A	11356.s1	FALSE	11356.s1,13237.mo,13763.mo
3	47917385	C	T	14403.s1	FALSE	-
3	47957817	C	T	11355.s1	FALSE	VQSLOD=-1.718
3	47969769	C	A	13822.p1	FALSE	-
3	48336165	G	A	13600.s1	FALSE	-
3	48457121	C	A	12689.p1	FALSE	-
3	48462602	T	C	13128.s1	TRUE	-
3	48463099	C	G	12892.s1	FALSE	-
3	48464316	G	A	12689.p1	FALSE	-
3	48659010	G	T	12833.s1	FALSE	VQSLOD=-12.4
3	48670523	G	A	12588.p1	FALSE	VQSLOD=-1.117
3	48675677	T	C	12197.s1	FALSE	-
3	48684327	G	A	11492.p1	FALSE	-
3	49051816	G	A	11180.s1	TRUE	-
3	49166218	C	G	12444.p1	TRUE	-
3	49170257	G	A	13175.p1	FALSE	-
3	49692945	G	A	11102.s1	FALSE	-
3	49743440	A	G	12237.p1	FALSE	-
3	49751405	A	G	13307.s1	FALSE	-
3	49933686	T	C	11472.p1	FALSE	-
3	50142606	T	C	13795.p1	FALSE	-
3	50223736	C	T	11307.s1	TRUE	sample_missing
3	50231668	A	G	14244.p1	FALSE	-
3	50256056	C	G	13710.p1	FALSE	-
3	50363828	C	T	13833.p1	FALSE	-
3	50374742	C	T	14604.p1	TRUE	VQSLOD=-1.116
3	50378858	C	G	11186.s1	FALSE	-
3	50379869	G	A	13760.s1	FALSE	-
3	50425026	G	A	13733.p1	FALSE	-
3	50645313	T	A	13557.p1	FALSE	-
3	52258314	G	A	12289.s1	FALSE	12289.s1,13786.fa,13901.mo,13901.s1,13966.fa,13966.p1,14137.fa,14137.p1
3	52326978	G	T	12158.p1	FALSE	-
3	52440386	G	C	11986.s1	FALSE	-
3	52454424	GC	G	12383.p1	FALSE	-
3	52485412	T	C	13006.s1	FALSE	-
3	52521539	AGAG	A	14697.p1	FALSE	mo_pl
3	52584431	T	C	12757.p1	FALSE	not_called
3	52643512	T	C	12346.p1	FALSE	-
3	52643674	G	A	11106.s1	TRUE	-
3	52727771	A	G	13571.p1	FALSE	not_called
3	52727771	A	G	13571.s1	FALSE	not_called
3	52771641	C	T	12618.p1	FALSE	fa_pl
3	52771641	C	T	12618.s1	FALSE	fa_pl
3	52813031	G	C	14282.s1	FALSE	VQSLOD=-2.211
3	52829692	T	G	12843.s1	FALSE	sample_missing
3	52836816	A	G	13550.p1	FALSE	VQSLOD=-1.17
3	52874588	G	A	11716.s1	FALSE	-
3	53707152	G	A	12620.p1	FALSE	VQSLOD=-1.48
3	53764493	C	G	11872.p1	FALSE	-
3	53844069	G	A	13997.s1	FALSE	11673.s1,12360.fa,12360.p1,12820.fa,12820.p1,13254.s1,13997.s1
3	54921984	A	G	13526.p1	FALSE	VQSLOD=-2.574
3	55108254	T	C	14341.s1	FALSE	not_called
3	55504413	A	G	12430.p1	FALSE	11540.fa,11540.p1,11540.s1,11941.mo,11941.p1,11941.s1,12430.p1
3	56627767	AAAGT	A	13060.p1	TRUE	VQSLOD=-0.7742
3	56667741	A	G	13747.p1	FALSE	-
3	56807841	G	A	12552.p1	FALSE	-
3	57069148	G	A	14358.s1	FALSE	-
3	57314402	C	G	13612.p1	FALSE	-
3	57357136	C	T	14527.s1	FALSE	-
3	58095814	C	T	11073.s1	FALSE	-
3	58487140	G	C	13797.p1	FALSE	-
3	58491004	CA	C	13702.p1	FALSE	-
3	62356982	G	A	11074.p1	FALSE	-
3	62467506	T	C	12834.s1	FALSE	-
3	63542352	G	C	13840.s1	FALSE	VQSLOD=-48.55
3	64547409	G	A	14490.p1	FALSE	-
3	64547410	G	T	14490.p1	FALSE	-
3	64666926	G	A	12820.p1	FALSE	-
3	65415282	C	T	13040.s1	FALSE	13040.s1,13499.fa,13499.p1,13499.s1,13640.mo,13640.p1
3	66313775	G	A	12396.s1	FALSE	-
3	67578618	G	A	13851.p1	FALSE	VQSLOD=-1.387
3	69078988	T	C	14245.p1	FALSE	-
3	69987111	G	C	13875.s1	FALSE	-
3	71026115	G	A	11403.p1	FALSE	-
3	71050170	C	CT	12817.p1	TRUE	sample_missing
3	71733784	G	A	11000.s1	TRUE	-
3	73112821	T	G	12972.p1	FALSE	-
3	78685134	A	G	12976.p1	FALSE	VQSLOD=-3.662
3	88104967	G	A	13897.p1	FALSE	mo_pl
3	88205377	A	G	12521.p1	FALSE	-
3	93619708	C	T	13589.p1	FALSE	VQSLOD=-1.867
3	97611837	TGTGA	T	14500.p1	FALSE	-
3	97806680	C	T	11555.p1	FALSE	-
3	98235669	T	C	12803.s1	FALSE	-
3	100015120	G	C	13010.p1	FALSE	-
3	100073605	A	G	14363.p1	FALSE	-
3	100084410	A	G	14561.s1	TRUE	-
3	100471643	C	T	11484.p1	FALSE	-
3	101060606	C	T	11516.s1	FALSE	-
3	101390194	T	C	12676.s1	FALSE	-
3	105266019	G	A	14227.s1	FALSE	-
3	107910424	G	A	12299.s1	FALSE	-
3	108405377	T	G	12476.p1	FALSE	-
3	111312622	G	A	13557.p1	FALSE	-
3	111805385	C	G	14283.s1	FALSE	-
3	111997603	C	T	13867.p1	FALSE	13616.fa,13769.fa,13867.p1
3	112647684	G	C	14239.s1	TRUE	-
3	112997521	A	T	14506.s1	TRUE	Child_dp
3	113063433	C	G	14154.s1	FALSE	-
3	113187080	C	T	13621.s1	FALSE	-
3	113497631	G	A	11413.p1	FALSE	-
3	113652473	G	A	13614.s1	FALSE	-
3	113724640	G	C	14320.s1	FALSE	-
3	113795683	G	A	14527.p1	FALSE	mo_pl
3	113866311	T	C	14693.p1	FALSE	-
3	119165913	T	C	11888.s1	FALSE	-
3	119205717	C	T	13835.p1	FALSE	-
3	119367114	G	A	12154.p1	FALSE	-
3	119533869	G	C	13237.s1	FALSE	fa_pl
3	119886113	C	T	11721.s1	TRUE	VQSLOD=-1.063
3	121208072	T	A	11043.p1	FALSE	VQSLOD=-3.986
3	121209103	A	G	13256.p1	FALSE	-
3	121413433	C	A	14637.s1	FALSE	-
3	121573548	A	G	14313.p1	FALSE	-
3	121976036	T	C	12540.s1	FALSE	-
3	122060292	G	A	13176.p1	FALSE	-
3	122641182	G	C	14681.s1	FALSE	-
3	123046605	G	A	11653.p1	FALSE	-
3	123049782	C	T	12688.p1	FALSE	-
3	123663756	A	G	11094.p1	FALSE	-
3	124113004	G	A	12891.s1	FALSE	-
3	124141039	ATATATGAGAG	A	14549.s1	FALSE	-
3	124281800	C	T	13008.p1	TRUE	fa_dp
3	124716599	C	T	13298.s1	FALSE	-
3	124952427	C	T	13664.p1	FALSE	sample_missing
3	125775218	C	T	14071.p1	FALSE	-
3	125822675	T	G	13802.p1	FALSE	-
3	126071150	C	G	11339.s1	TRUE	VQSLOD=-1.128
3	126180739	G	A	14120.p1	FALSE	11053.mo,13012.fa,13012.p1,13012.s1,14120.p1
3	126730938	C	A	13093.s1	FALSE	-
3	127294624	TTGGGAAG	T	12297.s1	FALSE	-
3	127334731	C	A	14118.s1	FALSE	-
3	127379417	G	A	12240.p1	FALSE	VQSLOD=-2.659
3	127395222	T	G	14320.p1	FALSE	-
3	127806574	A	T	11257.p1	FALSE	-
3	128813981	C	T	13493.p1	FALSE	VQSLOD=-1.306
3	128969525	G	T	13823.s1	FALSE	-
3	129152809	C	T	11999.p1	FALSE	-
3	129268116	GC	G	14007.s1	FALSE	VQSLOD=-1.109
3	129303005	C	A	12633.s1	FALSE	-
3	130098340	AAATTTAAGG	A	14366.s1	FALSE	not_called
3	130345392	G	A	11685.p1	FALSE	-
3	130447391	C	T	11381.s1	FALSE	-
3	132247145	C	T	14517.p1	FALSE	-
3	132277795	A	C	11660.p1	FALSE	-
3	133553465	C	T	12991.p1	FALSE	-
3	133896766	T	A	11696.s1	FALSE	-
3	134959990	G	A	13748.p1	FALSE	-
3	134959990	G	A	13748.s1	FALSE	-
3	134968233	G	A	12673.p1	FALSE	-
3	135871025	TCAGA	T	12948.p1	FALSE	VQSLOD=-0.8225
3	136046531	A	G	14211.s1	FALSE	-
3	136057283	T	TTGA	13006.p1	FALSE	VQSLOD=-1.723
3	136699372	C	G	13129.s1	FALSE	VQSLOD=-1.417
3	136708288	C	G	11356.p1	FALSE	-
3	137786448	G	A	14217.p1	FALSE	11404.mo,11473.fa,11473.s1,11860.mo,11860.p1,12510.mo,12510.p1,14217.p1
3	137799496	GCTCTGGACCCCAT	G	13844.p1	FALSE	not_called
3	137885960	T	C	13798.p1	TRUE	-
3	138192456	C	T	13555.p1	FALSE	-
3	138724627	G	A	11954.p1	FALSE	11404.s1,11954.p1,13673.s1
3	141163674	T	C	12479.p1	FALSE	-
3	141328778	A	G	13870.s1	FALSE	-
3	141884477	T	C	12369.s1	FALSE	-
3	142151632	A	G	12227.s1	FALSE	VQSLOD=-0.9938
3	142606586	TC	T	13799.s1	FALSE	VQSLOD=-1.409
3	142733223	A	G	14590.p1	TRUE	fa_dp
3	142839813	G	C	12540.p1	TRUE	Child_dp
3	142840188	C	G	12317.s1	FALSE	11800.mo,12317.s1,14363.fa
3	145799604	T	C	11978.p1	FALSE	VQSLOD=-1.815
3	148773129	T	A	12346.p1	FALSE	VQSLOD=-1.553
3	150340799	TCTGATGA	T	12444.p1	FALSE	not_called
3	150916551	C	A	13559.s1	FALSE	VQSLOD=-3.471
3	150916559	C	A	13559.s1	FALSE	VQSLOD=-2.196
3	151083738	A	C	11075.s1	FALSE	11075.s1,14098.mo,14098.p1
3	151090538	G	A	13864.p1	FALSE	fa_pl
3	151164292	G	A	13187.p1	FALSE	11009.mo,11009.p1,11828.mo,13187.p1,13627.mo,13627.s1,13975.mo,14226.fa,14226.p1,14226.s1
3	151164717	C	T	12679.p1	FALSE	-
3	151176416	CCTTGCCCCC	C	11818.s1	TRUE	sample_missing
3	151176419	TGCCCCCAGG	T	11818.s1	FALSE	sample_missing
3	151451960	C	T	12228.p1	TRUE	-
3	151461977	A	T	13316.s1	FALSE	-
3	152018116	T	C	13038.p1	FALSE	-
3	152058429	C	T	12115.p1	FALSE	-
3	152165430	C	T	13298.s1	FALSE	VQSLOD=-2.184
3	153935756	G	T	12989.p1	FALSE	-
3	155208647	G	C	13925.s1	FALSE	-
3	155551287	G	A	12929.p1	FALSE	12030.s1,12929.p1,14452.p1
3	157920952	C	T	11810.s1	FALSE	VQSLOD=-1.388
3	159604035	C	T	12011.p1	FALSE	12011.p1,12297.fa,12297.p1,12316.mo,12316.p1,12316.s1,12628.mo,12628.p1,13829.mo,13829.p1
3	160148506	T	C	14180.s1	FALSE	-
3	161217077	A	AG	14670.p1	FALSE	-
3	165547525	A	C	13580.p1	FALSE	-
3	166958690	G	T	12585.s1	FALSE	-
3	169485485	C	T	14201.p1	FALSE	-
3	169500345	C	T	13849.p1	FALSE	-
3	169579555	T	A	12645.p1	FALSE	-
3	169587429	GA	G	14225.s1	FALSE	-
3	169854333	T	C	12528.s1	FALSE	-
3	170078902	C	G	13678.p1	FALSE	-
3	170079096	A	C	13678.p1	FALSE	-
3	170612204	G	A	13562.p1	FALSE	-
3	170783991	A	G	13336.p1	FALSE	-
3	170875262	C	T	11030.p1	FALSE	VQSLOD=-1.053
3	172064250	C	G	14443.s1	FALSE	-
3	172504293	G	A	14201.s1	FALSE	-
3	173999004	C	T	12157.p1	FALSE	VQSLOD=-7.475
3	176752047	TA	T	14612.p1	FALSE	VQSLOD=-1.615
3	176765107	A	G	12335.p1	TRUE	-
3	179096450	A	T	13250.p1	FALSE	VQSLOD=-5.601
3	179107776	A	G	13204.p1	FALSE	11033.fa,11033.p1,11941.mo,11941.p1,11941.s1,13013.fa,13013.p1,13204.p1,13709.fa
3	179605524	C	T	13211.p1	FALSE	-
3	180379659	C	T	12723.s1	FALSE	sample_missing
3	181430427	G	A	14094.p1	FALSE	-
3	182871681	T	G	12338.p1	TRUE	-
3	183027557	T	C	14411.p1	FALSE	-
3	183535206	T	C	12578.s1	FALSE	-
3	183667631	G	A	11159.p1	FALSE	-
3	183681319	G	A	11793.p1	FALSE	-
3	183887912	G	GT	11242.p1	FALSE	VQSLOD=-2.084
3	183955148	C	T	13929.s1	FALSE	11520.mo,13251.p1,13929.s1
3	183958908	G	A	13398.s1	FALSE	-
3	183963609	A	C	13501.p1	FALSE	-
3	184008963	G	A	12675.p1	FALSE	11497.fa,12675.p1,14281.fa
3	184040619	G	C	11265.s1	FALSE	-
3	184040629	C	T	12523.s1	FALSE	-
3	184042810	A	C	12285.p1	FALSE	-
3	184049725	T	G	12761.p1	FALSE	VQSLOD=-1.751
3	185209431	A	G	12573.p1	FALSE	-
3	185330451	G	A	11028.s1	FALSE	-
3	185993461	G	T	12605.p1	FALSE	sample_missing
3	186006628	C	A	11473.s1	FALSE	-
3	186302256	C	T	14403.p1	FALSE	not_called
3	186970968	A	T	11199.p1	FALSE	-
3	188202397	C	T	11268.s1	FALSE	-
3	189379852	C	T	11339.p1	FALSE	-
3	190366164	C	T	13969.p1	FALSE	-
3	193016950	C	A	12345.s1	FALSE	VQSLOD=-43.39
3	194151881	T	C	12602.s1	FALSE	-
3	194373781	C	T	12907.p1	FALSE	-
3	194846198	GGAGCTCACAAGGCCAGGATAT	G	13077.s1	FALSE	Child_dp
3	195453256	C	A	13072.s1	FALSE	VQSLOD=-2.394
3	195475903	ATCTGAAGTAAGCCTTCAGCGTGCTCACGTTCACTG	A	12507.s1	FALSE	GT_in_fa
3	195507684	G	A	13635.p1	FALSE	not_called
3	195508571	T	C	13893.s1	FALSE	not_called
3	195509428	G	A	13293.p1	FALSE	not_called
3	195511918	G	T	12573.p1	FALSE	not_called
3	195512768	T	A	13741.p1	FALSE	not_called
3	195513364	C	T	13598.s1	FALSE	not_called
3	195515198	C	G	13598.p1	FALSE	not_called
3	195515198	C	G	13598.s1	FALSE	not_called
3	195966607	CTAGA	C	13922.p1	FALSE	-
3	195968979	A	G	12392.p1	FALSE	-
3	196053904	C	T	12840.p1	FALSE	-
3	196134173	G	A	12839.p1	TRUE	-
3	196387549	C	T	14400.p1	FALSE	-
3	196630489	CTTTATTTCTT	C	11146.p1	FALSE	-
3	196817764	T	C	13301.p1	FALSE	-
3	197401354	G	T	12302.p1	FALSE	VQSLOD=-1.415
3	197423603	A	G	13399.p1	FALSE	VQSLOD=-1.406
3	197423604	C	T	13399.p1	FALSE	VQSLOD=-7.023
3	197544071	G	A	14261.s1	FALSE	-
4	727582	C	T	14210.p1	FALSE	VQSLOD=-1.355
4	946250	G	A	11808.p1	FALSE	not_called
4	997899	A	T	13747.p1	FALSE	-
4	1348625	C	T	11197.p1	FALSE	mo_pl
4	1719417	G	GCTGCTGGGCCCCT	14334.s1	FALSE	GT_in_fa
4	1807344	G	A	11966.s1	FALSE	-
4	1843426	C	A	14279.p1	FALSE	-
4	1944041	T	C	12346.p1	FALSE	VQSLOD=-1.472
4	1987822	C	T	12833.s1	FALSE	12121.mo,12804.mo,12833.s1,13521.fa,13727.mo,13727.p1,13727.s1
4	2129967	G	A	12626.p1	FALSE	-
4	2514165	AAAG	A	13927.p1	FALSE	VQSLOD=-1.886
4	2661403	G	T	11536.p1	FALSE	-
4	2900265	G	C	13131.s1	FALSE	-
4	3009577	G	A	11406.s1	FALSE	-
4	3029661	C	T	14118.s1	FALSE	-
4	3031020	C	G	12058.p1	FALSE	-
4	3230454	C	T	12778.s1	FALSE	-
4	3516547	C	T	13998.p1	FALSE	-
4	3768665	A	G	12550.s1	FALSE	-
4	4199650	A	G	13287.s1	TRUE	-
4	4303826	A	T	12761.p1	TRUE	VQSLOD=-1.949
4	4322863	C	T	11946.s1	FALSE	mo_pl
4	5664825	A	T	12076.s1	FALSE	-
4	5687134	T	C	13191.p1	FALSE	-
4	6050571	C	T	11554.s1	FALSE	-
4	6064158	G	A	13697.p1	FALSE	13013.mo,13697.p1,13697.s1
4	6064158	G	A	13697.s1	FALSE	13013.mo,13697.p1,13697.s1
4	6114519	T	C	14506.s1	FALSE	-
4	6826252	T	C	14046.s1	FALSE	-
4	6843914	C	T	12653.p1	FALSE	sample_missing
4	6864953	C	A	11076.s1	FALSE	sample_missing
4	7016219	T	C	13152.s1	FALSE	-
4	7840289	C	T	13425.p1	TRUE	-
4	8412052	C	T	13064.s1	FALSE	fa_pl
4	8620162	C	T	12656.p1	FALSE	-
4	9943555	C	T	11110.p1	FALSE	-
4	10522507	G	GT	12707.s1	FALSE	sample_missing
4	15008927	A	C	11353.s1	TRUE	Child_dp
4	15689874	G	A	12429.p1	TRUE	VQSLOD=-2.166
4	15937670	C	T	13704.p1	FALSE	11642.fa,11642.p1,11642.s1,12324.fa,13252.fa,13252.s1,13611.fa,13611.p1,13639.fa,13639.p1,13639.s1,13704.p1,14499.mo
4	15981050	A	G	14383.p1	FALSE	-
4	17659988	T	G	14207.s1	FALSE	VQSLOD=-1.434
4	17706804	G	T	13252.p1	FALSE	-
4	17818954	A	G	12717.p1	FALSE	-
4	24534561	G	A	12864.s1	TRUE	11185.fa,12864.s1,14667.fa
4	30724309	G	A	14576.p1	TRUE	VQSLOD=-1.85
4	31144267	G	T	11372.s1	FALSE	11192.s1,11372.s1,13066.fa
4	37591786	G	A	12957.p1	FALSE	-
4	37857241	A	T	14588.p1	FALSE	-
4	38046047	T	G	13050.s1	FALSE	-
4	38117541	G	A	14532.s1	FALSE	-
4	38775885	T	C	11208.p1	FALSE	VQSLOD=-1.522
4	38798446	A	G	14144.p1	FALSE	VQSLOD=-1.029
4	39217743	G	A	13739.s1	FALSE	-
4	39409045	T	TC	13849.p1	TRUE	Child_dp
4	39506998	A	G	12757.p1	FALSE	not_called
4	39699887	CGGTGGCGGTGGTCGTAGCGGTGGCGGA	C	14201.p1	TRUE	fa_pl
4	39900030	G	T	12334.s1	FALSE	-
4	39929627	C	T	12329.p1	FALSE	-
4	40356093	G	A	13538.s1	FALSE	-
4	40762471	A	C	11581.p1	FALSE	-
4	41748294	CG	C	14699.s1	FALSE	not_called
4	41984085	C	T	14533.p1	FALSE	-
4	42448668	G	A	13893.s1	FALSE	-
4	44709892	T	C	14542.p1	FALSE	-
4	47571000	T	TG	13616.p1	FALSE	-
4	47900786	C	A	12070.p1	FALSE	-
4	47939223	T	A	13123.s1	FALSE	-
4	48514594	T	G	12532.p1	FALSE	VQSLOD=-3.145
4	48523229	TTAAC	T	14486.s1	FALSE	VQSLOD=-2.192
4	48542756	C	T	13312.s1	FALSE	-
4	48622691	A	C	13885.s1	FALSE	-
4	53492207	G	A	11050.p1	FALSE	-
4	54324896	G	C	12792.s1	FALSE	-
4	54364903	C	T	14107.p1	FALSE	-
4	55953925	C	T	14047.p1	FALSE	VQSLOD=-1.314
4	55968172	G	T	11917.p1	FALSE	VQSLOD=-1.456
4	56883850	T	C	13514.p1	FALSE	VQSLOD=-3.03
4	57889615	G	T	11018.s1	TRUE	sample_missing
4	65180381	C	T	14378.p1	FALSE	Child_alt_dp
4	68514853	A	G	14348.s1	FALSE	-
4	68693131	G	T	13316.p1	FALSE	-
4	69093797	G	A	13864.p1	FALSE	VQSLOD=-1.185
4	69195952	AT	A	14402.p1	TRUE	Child_dp
4	69202896	CTCCTCCTCCTCCTCT	C	14521.p1	FALSE	VQSLOD=-1.6
4	69795679	T	G	14189.s1	FALSE	VQSLOD=-1.069
4	69879815	C	T	13679.s1	FALSE	VQSLOD=-1.867
4	70346405	G	T	12113.s1	FALSE	-
4	70361241	T	G	13568.s1	FALSE	VQSLOD=-2.134
4	71024298	C	T	11075.s1	TRUE	-
4	71339820	C	T	11472.p1	FALSE	11472.p1,12901.fa,12901.p1,12901.s1
4	71509897	G	T	12579.s1	FALSE	-
4	72352706	T	G	12907.p1	FALSE	-
4	72423497	T	C	14361.s1	FALSE	-
4	72994491	G	A	11412.p1	FALSE	-
4	73968205	C	T	11583.p1	FALSE	-
4	73981598	T	G	13851.p1	FALSE	-
4	74318320	C	T	13834.p1	FALSE	mo_pl
4	74357772	C	T	12246.p1	TRUE	Child_dp
4	76580350	A	G	12523.p1	FALSE	-
4	76734406	T	C	14119.p1	FALSE	-
4	76804360	A	T	12363.s1	FALSE	fa_pl
4	77100764	A	G	13195.p1	FALSE	-
4	77317477	C	T	13023.p1	FALSE	13023.p1,14433.mo,14433.p1
4	77871115	G	A	13613.p1	FALSE	mo_pl
4	79353580	G	A	13277.p1	FALSE	13222.fa,13222.p1,13277.p1
4	79847790	G	A	13748.s1	FALSE	-
4	80954694	C	T	13848.p1	FALSE	-
4	83276456	C	T	11041.p1	FALSE	-
4	83277730	G	A	12775.s1	FALSE	-
4	83378196	G	T	14668.p1	FALSE	-
4	83839760	C	A	11568.s1	FALSE	VQSLOD=-2.501
4	83852236	C	T	13916.p1	TRUE	-
4	84231950	G	A	14172.s1	FALSE	-
4	84374563	T	G	11280.p1	FALSE	sample_missing
4	85630453	C	T	11185.p1	FALSE	-
4	85715777	G	A	12044.p1	FALSE	-
4	85719152	T	A	13094.p1	FALSE	-
4	85887769	C	T	11573.s1	FALSE	-
4	87684079	T	C	14602.s1	TRUE	-
4	87696594	G	A	11453.p1	TRUE	-
4	87718120	G	A	12528.p1	FALSE	VQSLOD=-1.274
4	87718120	G	A	12528.s1	FALSE	VQSLOD=-1.274
4	88537294	T	C	13916.s1	TRUE	not_called
4	88537387	C	T	14001.s1	FALSE	not_called
4	89061074	G	A	11387.p1	FALSE	-
4	89390426	C	T	14041.s1	FALSE	-
4	89393526	CT	C	12957.s1	FALSE	mo_pl
4	90833158	G	C	12593.p1	FALSE	-
4	98902404	G	C	12229.s1	FALSE	-
4	100134922	G	A	14160.s1	FALSE	-
4	100137360	C	A	14363.s1	FALSE	-
4	103644163	G	C	14542.p1	FALSE	-
4	106156521	G	A	12028.p1	FALSE	-
4	106196675	C	T	11348.p1	FALSE	-
4	106290837	T	A	14602.p1	FALSE	not_called
4	106290837	T	A	14602.s1	FALSE	not_called
4	106317511	T	A	11098.p1	FALSE	not_called
4	106317511	T	A	11098.s1	FALSE	not_called
4	106858265	T	C	14246.s1	FALSE	sample_missing
4	107151532	G	A	14058.s1	FALSE	-
4	107165814	G	C	14518.p1	FALSE	-
4	107168437	G	C	14493.p1	FALSE	-
4	109790273	GT	G	12118.p1	TRUE	VQSLOD=-1.505
4	110681734	T	C	12361.s1	FALSE	VQSLOD=-1.291
4	111430806	T	C	11160.s1	FALSE	-
4	113199493	T	G	14648.p1	TRUE	fa_dp
4	113303646	G	A	11879.s1	FALSE	-
4	114203820	G	A	13882.p1	FALSE	-
4	114232545	C	T	12645.p1	FALSE	-
4	114251469	C	T	14256.p1	FALSE	-
4	114275304	C	T	14130.p1	FALSE	-
4	114277599	AG	A	13768.p1	FALSE	VQSLOD=-1.293
4	115760701	G	A	11209.p1	FALSE	-
4	115997959	A	G	11006.p1	FALSE	-
4	118005909	T	A	12834.s1	FALSE	-
4	119736624	C	T	13539.p1	FALSE	mo_pl
4	119738546	G	T	12638.p1	FALSE	-
4	120422317	A	G	13889.s1	FALSE	-
4	122059804	C	T	14604.p1	FALSE	-
4	122071336	G	A	13875.p1	FALSE	-
4	123797538	C	T	14568.p1	TRUE	-
4	124177304	T	C	14662.p1	FALSE	-
4	126238145	G	A	12275.p1	FALSE	-
4	126411443	G	A	14666.s1	TRUE	-
4	126411529	C	T	12693.s1	FALSE	sample_missing
4	128715309	G	A	11542.p1	FALSE	-
4	128938656	C	T	14395.s1	FALSE	11200.mo,12326.fa,12326.s1,12548.mo,12548.s1,12922.fa,12922.p1,12922.s1,13926.mo,13926.s1,14334.s1,14395.s1
4	135121559	A	G	12832.s1	FALSE	VQSLOD=-1.594
4	140454414	C	T	14081.s1	FALSE	-
4	140640596	C	T	12581.s1	FALSE	11621.mo,11621.p1,12581.s1
4	141294800	G	A	14107.s1	FALSE	-
4	141302239	CAA	C	13507.s1	FALSE	VQSLOD=-0.8937
4	143008664	T	C	14348.s1	FALSE	-
4	143033751	A	G	12661.p1	FALSE	-
4	143235911	C	T	12424.s1	TRUE	sample_missing
4	144619732	A	G	12449.p1	FALSE	-
4	144620325	G	A	11074.p1	FALSE	-
4	144700392	G	A	13277.p1	FALSE	VQSLOD=-0.9916
4	144797973	C	T	13330.p1	FALSE	VQSLOD=-2.722
4	146059470	AG	A	11494.s1	FALSE	VQSLOD=-1.558
4	148968134	G	A	13400.p1	FALSE	-
4	148985666	T	C	14155.s1	FALSE	-
4	149035426	A	G	14274.p1	FALSE	-
4	149073677	G	T	13197.p1	FALSE	11060.p1,12984.mo,13197.p1
4	149075974	G	A	12448.p1	FALSE	-
4	149357114	G	C	12937.p1	FALSE	-
4	151793883	C	T	11146.s1	FALSE	11001.fa,11146.s1,13758.mo,14326.mo
4	152020828	C	G	11920.p1	FALSE	-
4	152567918	A	G	13465.s1	FALSE	VQSLOD=-1.06
4	155241851	C	T	14564.s1	FALSE	-
4	156281413	C	T	13466.s1	TRUE	sample_missing
4	156634254	T	A	14523.p1	TRUE	-
4	158065056	C	T	12163.p1	FALSE	-
4	159091467	C	T	12415.s1	FALSE	sample_missing
4	160259637	C	A	12369.p1	FALSE	-
4	160271354	C	CA	11399.s1	FALSE	VQSLOD=-1.047
4	164394334	C	T	11726.p1	FALSE	-
4	166996084	C	T	13092.s1	FALSE	-
4	167921556	G	C	13579.s1	FALSE	-
4	167921570	G	C	14373.s1	FALSE	-
4	169138089	CTTTG	C	11028.p1	FALSE	VQSLOD=-1.484
4	170652901	C	G	13119.p1	FALSE	-
4	174235090	A	T	12662.s1	FALSE	VQSLOD=-1.097
4	175238547	G	T	12454.p1	FALSE	11150.p1,12311.mo,12454.p1,12482.mo,13417.p1,14088.s1
4	184129311	T	C	14203.s1	TRUE	Child_dp
4	184174953	G	C	14285.s1	FALSE	-
4	184585051	G	A	13927.p1	FALSE	-
4	185012498	C	T	13375.s1	TRUE	mo_pl
4	185350213	C	T	14092.s1	FALSE	-
4	186272641	T	C	14491.s1	FALSE	-
4	187201555	GGTTATGCAGACACCCTT	G	14013.p1	FALSE	VQSLOD=-5.331
4	187517848	G	A	14224.s1	FALSE	-
4	187549328	A	T	11189.p1	FALSE	fa_pl
5	171260	G	A	13196.p1	FALSE	fa_pl
5	174102	C	T	11234.s1	FALSE	-
5	240574	C	T	13855.s1	FALSE	VQSLOD=-1.176
5	251135	G	A	13504.p1	FALSE	VQSLOD=-1.4
5	479989	C	T	13221.p1	FALSE	13094.s1,13221.p1,13221.s1,14356.p1
5	479989	C	T	13221.s1	FALSE	13094.s1,13221.p1,13221.s1,14356.p1
5	840609	C	A	12631.s1	FALSE	VQSLOD=-2.328
5	865605	C	T	12477.p1	FALSE	VQSLOD=-1.11
5	1258787	A	G	11935.s1	FALSE	VQSLOD=-1.973
5	1344580	G	A	14308.s1	FALSE	-
5	1394870	G	A	11187.s1	TRUE	VQSLOD=-1.018
5	1483642	C	T	11395.s1	FALSE	11296.mo,11395.s1,11619.fa,11619.p1,11872.mo,11872.p1,11872.s1,12113.fa,12113.p1,12113.s1,12372.fa,12512.mo,12512.p1,12604.fa,12604.p1,12715.fa,12715.p1,12715.s1,12833.fa,13045.mo,13045.p1,13158.fa,13158.p1,13256.fa,13256.p1,13272.fa,13629.mo,13629.p1,13629.s1,13686.fa,13686.p1,13775.fa,13775.p1,14227.mo,14227.p1,14678.fa,14678.p1,14678.s1
5	5232468	T	G	12096.p1	FALSE	VQSLOD=-2.009
5	5465273	C	T	13424.p1	FALSE	-
5	6312573	G	A	11658.p1	FALSE	11411.mo,11411.p1,11411.s1,11658.p1
5	7707862	G	A	14015.s1	FALSE	11700.mo,11700.s1,14015.s1,14527.fa,14527.s1
5	9043132	G	GA	13698.p1	TRUE	sample_missing
5	9050563	G	C	14006.p1	FALSE	-
5	9119084	GTGCTGGCAGCA	G	14011.p1	FALSE	not_called
5	11018111	C	T	12467.s1	FALSE	VQSLOD=-2.08
5	13762918	G	A	13999.p1	FALSE	11651.mo,13471.p1,13999.p1
5	13830776	G	A	11970.p1	FALSE	11970.p1,12221.mo,13913.mo,13913.p1,13913.s1
5	13841076	C	T	14014.s1	FALSE	-
5	13883123	C	T	11010.p1	FALSE	-
5	13923403	CA	C	11610.p1	FALSE	VQSLOD=-1.754
5	14364820	G	T	13277.p1	FALSE	-
5	14388774	C	T	11009.p1	FALSE	-
5	14394220	A	T	13621.p1	FALSE	VQSLOD=-1.667
5	14472686	A	ATT	12477.p1	FALSE	-
5	14716965	CAG	C	11857.p1	FALSE	VQSLOD=-0.8154
5	16672929	C	T	14240.p1	FALSE	-
5	32052739	C	T	11211.s1	FALSE	sample_missing
5	32087698	G	A	14040.s1	TRUE	Child_dp
5	32089331	C	T	14161.p1	FALSE	VQSLOD=-2.22
5	33982500	T	C	14307.s1	FALSE	13900.fa,13900.p1,14307.s1
5	34757569	A	G	14367.s1	FALSE	-
5	35003973	A	G	13901.s1	FALSE	VQSLOD=-1.038
5	35876343	G	A	14310.p1	FALSE	-
5	37169475	T	C	13496.p1	FALSE	13496.p1,13496.s1,13862.fa
5	37169475	T	C	13496.s1	FALSE	13496.p1,13496.s1,13862.fa
5	37177727	T	C	13506.s1	FALSE	sample_missing
5	37187590	G	A	11944.s1	FALSE	-
5	37329315	A	G	11296.s1	FALSE	-
5	38947542	A	T	14188.p1	FALSE	-
5	40775591	C	CTGA	13073.p1	FALSE	VQSLOD=-1.377
5	41048456	G	C	13903.s1	FALSE	VQSLOD=-1.039
5	41176826	A	G	13979.p1	FALSE	-
5	41762252	C	T	13196.p1	FALSE	-
5	42759197	A	G	14637.p1	FALSE	-
5	42842861	G	A	11010.p1	FALSE	-
5	52340901	C	T	12430.p1	FALSE	-
5	52394513	A	G	11878.p1	FALSE	-
5	54403678	C	T	11563.s1	FALSE	-
5	54563046	G	A	14578.p1	FALSE	fa_pl
5	55396075	G	A	12686.s1	TRUE	12373.mo,12373.p1,12373.s1,12686.s1
5	56527122	C	T	11530.s1	FALSE	11530.s1,14592.mo,14592.p1,14592.s1
5	56545306	G	A	12139.p1	FALSE	-
5	60236428	C	A	11892.s1	FALSE	-
5	60768572	C	T	13396.s1	FALSE	sample_missing
5	64892348	C	T	12867.p1	FALSE	VQSLOD=-1.232
5	64966114	G	A	11835.s1	FALSE	-
5	65084149	T	C	13694.s1	FALSE	-
5	65334296	C	T	14304.p1	FALSE	-
5	68417634	C	G	12647.p1	TRUE	-
5	68467148	G	A	11387.p1	FALSE	VQSLOD=-1.105
5	68661075	T	C	11953.p1	FALSE	VQSLOD=-1.178
5	68710101	C	T	13629.s1	TRUE	VQSLOD=-2.431
5	70900233	C	G	14064.p1	FALSE	-
5	71494926	C	T	14637.s1	TRUE	-
5	71529948	T	C	11935.s1	FALSE	-
5	71752302	T	C	13080.p1	FALSE	-
5	72469089	C	T	14207.s1	FALSE	-
5	72744089	C	T	11028.s1	FALSE	-
5	74647066	A	T	14400.s1	FALSE	-
5	74721285	T	C	14679.p1	FALSE	-
5	74981033	A	G	11665.s1	FALSE	VQSLOD=-1.413
5	75469979	G	T	11078.p1	FALSE	sample_missing
5	75902128	C	T	12752.p1	FALSE	VQSLOD=-2.684
5	75923263	G	A	12324.s1	TRUE	-
5	76717605	G	A	14110.p1	TRUE	13965.p1,14110.p1,14693.mo
5	77316626	A	T	14517.s1	FALSE	-
5	78975417	G	C	14383.p1	FALSE	-
5	79354068	C	G	11993.s1	TRUE	-
5	79855194	CTCAAGA	C	13875.s1	FALSE	-
5	79855613	C	T	14697.s1	FALSE	-
5	79974821	C	T	13938.p1	FALSE	-
5	82817065	G	A	12661.p1	FALSE	-
5	86705100	TACTC	T	13574.p1	FALSE	-
5	89705507	A	G	14080.s1	FALSE	-
5	89923398	A	T	12852.p1	FALSE	-
5	89949288	G	A	11484.p1	FALSE	-
5	92929487	G	A	11063.p1	TRUE	sample_missing
5	96430657	C	T	13673.p1	FALSE	-
5	98194693	C	CA	14559.p1	TRUE	-
5	98239610	A	G	14028.p1	FALSE	VQSLOD=-2.526
5	102340877	T	C	13690.p1	FALSE	VQSLOD=-2.439
5	102469370	G	C	14247.s1	FALSE	VQSLOD=-1.153
5	102486980	G	C	12785.p1	FALSE	-
5	108698618	C	T	11232.s1	FALSE	-
5	109051866	G	A	11108.s1	FALSE	mo_pl
5	110809065	G	A	11933.s1	FALSE	-
5	110843072	C	G	13831.p1	FALSE	-
5	111496561	C	T	13136.p1	FALSE	-
5	112389551	G	A	14363.s1	FALSE	-
5	112868624	C	T	11788.p1	FALSE	-
5	112899550	A	C	11800.s1	FALSE	-
5	114473324	A	C	11612.p1	FALSE	VQSLOD=-1.328
5	114620572	G	C	12563.s1	FALSE	-
5	115336139	A	G	13227.p1	FALSE	-
5	120021782	A	C	11502.s1	FALSE	-
5	122911451	AG	A	12334.s1	FALSE	-
5	122950084	C	A	12671.s1	FALSE	-
5	126993226	C	G	13616.s1	FALSE	sample_missing
5	127624258	GA	G	11336.s1	FALSE	VQSLOD=-1.266
5	127704863	ACATGTGACT	A	12394.s1	FALSE	VQSLOD=-2.088
5	129521409	C	T	12435.p1	FALSE	11025.fa,11166.fa,11166.s1,12435.p1,13895.mo
5	130799835	A	G	13623.s1	FALSE	-
5	130840410	T	C	13418.s1	FALSE	-
5	131398057	GT	G	13647.p1	FALSE	-
5	131549620	C	T	14213.p1	FALSE	-
5	132197445	T	C	12462.s1	FALSE	-
5	132223552	C	T	12680.p1	TRUE	-
5	132232691	C	T	14658.s1	FALSE	sample_missing
5	132403139	G	A	12449.p1	FALSE	-
5	133640172	G	A	13034.p1	FALSE	-
5	134050741	C	G	11512.s1	FALSE	VQSLOD=-1.871
5	134059281	C	A	14606.p1	FALSE	-
5	134059282	C	G	14606.p1	FALSE	-
5	134346043	C	T	12497.p1	FALSE	VQSLOD=-3.325
5	134364690	G	A	12629.p1	FALSE	sample_missing
5	134782091	G	A	13053.s1	TRUE	-
5	134810184	C	T	11354.s1	FALSE	-
5	135489574	TAAAA	T	14333.s1	TRUE	-
5	135583284	C	T	14339.s1	FALSE	-
5	137496675	G	T	12837.s1	FALSE	-
5	137534408	CTG	C	13809.p1	FALSE	VQSLOD=-0.9466
5	137781014	GCCGC	G	13581.s1	TRUE	Child_dp
5	138713071	C	T	12921.s1	FALSE	-
5	138713736	G	T	12657.p1	FALSE	-
5	138714322	C	T	14275.s1	FALSE	-
5	138715015	C	T	12956.p1	FALSE	-
5	139819806	C	A	11558.p1	FALSE	-
5	140048282	C	T	13589.p1	FALSE	-
5	140175208	C	A	13987.p1	TRUE	-
5	140175977	G	C	12922.p1	FALSE	-
5	140188974	G	C	14260.p1	FALSE	-
5	140228292	G	T	14246.p1	FALSE	VQSLOD=-1.533
5	140249739	G	A	14177.p1	FALSE	VQSLOD=-2.262
5	140263886	CTTCG	C	12773.p1	FALSE	sample_missing
5	140391002	G	A	12494.p1	FALSE	12494.p1,13973.mo,13973.p1,14031.mo,14031.p1,14031.s1
5	140503243	G	C	13793.p1	TRUE	VQSLOD=-1.501
5	140563150	A	T	11558.p1	FALSE	-
5	140567643	G	C	13761.p1	TRUE	-
5	140569226	G	T	14607.p1	TRUE	fa_pl
5	140594979	C	G	11810.s1	FALSE	-
5	140732011	C	T	11944.p1	FALSE	-
5	140784367	C	T	14005.p1	FALSE	-
5	140802351	AT	A	12953.s1	FALSE	-
5	141009384	A	AC	13265.s1	FALSE	VQSLOD=-0.5291
5	141016119	ATCT	A	11600.p1	FALSE	-
5	141243011	C	A	13023.p1	FALSE	-
5	142281566	G	A	12426.s1	FALSE	-
5	142287334	A	G	14179.s1	FALSE	-
5	143545016	T	A	13985.p1	FALSE	-
5	145613205	G	A	13096.p1	FALSE	VQSLOD=-2.377
5	145890147	G	A	14540.s1	TRUE	-
5	146804493	C	T	14441.p1	FALSE	-
5	147506589	TC	T	12197.p1	FALSE	-
5	147516516	A	G	11914.p1	FALSE	VQSLOD=-5.16
5	147821679	A	G	14636.p1	FALSE	-
5	148422396	G	A	12497.p1	FALSE	-
5	149200044	G	A	12240.p1	FALSE	-
5	149390017	C	T	12851.p1	FALSE	11387.fa,12851.p1,13831.s1
5	149512344	C	T	14058.p1	FALSE	-
5	149631542	C	CA	13045.p1	FALSE	-
5	149631595	T	A	14620.p1	FALSE	-
5	150027515	G	A	13942.s1	FALSE	VQSLOD=-1.812
5	150029165	C	T	11196.s1	TRUE	VQSLOD=-2.365
5	150095135	G	A	11250.p1	FALSE	-
5	150948461	A	T	12600.p1	FALSE	-
5	151054254	A	G	14577.p1	FALSE	-
5	151173742	A	G	14642.s1	FALSE	-
5	153030052	G	A	13951.p1	FALSE	-
5	153085382	G	A	12719.s1	FALSE	sample_missing
5	153390810	T	C	11937.s1	FALSE	-
5	156479444	T	C	13067.p1	FALSE	not_called
5	156899539	G	A	13954.s1	FALSE	-
5	156929856	G	A	14455.p1	FALSE	-
5	157161695	C	T	11068.p1	FALSE	11068.p1,13095.fa,13095.s1
5	159686641	A	G	13704.p1	FALSE	VQSLOD=-1.016
5	159686714	C	A	14681.p1	FALSE	-
5	159821758	G	A	14008.p1	FALSE	-
5	160097541	G	A	14081.s1	FALSE	-
5	160973600	A	G	13697.p1	FALSE	-
5	161302675	T	G	12241.s1	FALSE	11671.mo,11671.p1,12241.s1
5	161324370	A	G	14046.p1	FALSE	-
5	162869089	C	A	11077.s1	FALSE	-
5	167379809	A	G	13540.s1	FALSE	-
5	167525141	C	T	12014.p1	FALSE	-
5	167553867	G	T	11044.p1	FALSE	11044.p1,11399.mo,11793.fa,13814.fa,13932.fa,13992.mo,14116.p1,14210.s1,14527.mo
5	167689454	C	T	14032.p1	FALSE	14032.p1,14191.mo,14195.mo,14195.s1
5	169025515	C	T	11336.s1	FALSE	-
5	169412870	C	T	14602.p1	FALSE	-
5	169474499	G	A	12572.s1	FALSE	-
5	169474571	T	TA	12916.s1	FALSE	-
5	170597192	C	T	11704.p1	TRUE	-
5	171326970	G	A	13895.p1	TRUE	-
5	171509349	A	G	13555.s1	FALSE	-
5	171639001	G	A	14328.s1	FALSE	-
5	171821545	C	T	13628.p1	FALSE	11263.mo,11507.mo,11507.p1,11622.mo,12657.fa,12799.mo,13628.p1,14267.mo,14267.s1,14661.fa,14661.s1
5	172315717	G	A	14602.p1	FALSE	-
5	172396450	G	A	14044.s1	FALSE	11245.fa,11245.s1,11328.fa,11328.p1,11387.fa,11931.mo,12274.fa,12274.p1,13601.mo,13601.p1,13810.fa,13810.p1,13882.mo,13882.s1,13884.mo,13884.s1,14004.fa,14004.s1,14044.s1,14631.fa,14631.s1,14686.fa,14686.s1
5	172571588	C	T	14210.p1	FALSE	-
5	174868889	T	G	13054.s1	FALSE	-
5	174869392	G	A	12056.s1	FALSE	-
5	175110636	C	T	12420.p1	FALSE	-
5	175816383	G	A	12343.p1	FALSE	-
5	175921055	A	G	14153.p1	FALSE	-
5	175933795	G	A	13169.p1	FALSE	-
5	176011435	C	G	14247.p1	FALSE	-
5	176026121	TCAAAGACCCAGGA	T	11518.p1	FALSE	GT_in_mo
5	176078840	C	A	11291.p1	TRUE	-
5	176334136	G	C	12286.p1	TRUE	-
5	176409516	C	T	12285.p1	FALSE	12033.mo,12033.p1,12285.p1
5	176715871	C	G	13053.s1	TRUE	-
5	176860931	C	T	13849.s1	FALSE	-
5	176931344	C	T	14618.p1	TRUE	VQSLOD=-2.534
5	177546570	C	T	12536.s1	FALSE	-
5	177632869	G	A	14473.s1	FALSE	-
5	177669356	C	T	11768.p1	FALSE	-
5	178139609	G	A	11003.s1	FALSE	VQSLOD=-1.041
5	178359410	C	T	13009.p1	TRUE	-
5	178373955	T	C	12097.p1	FALSE	-
5	178416344	C	T	11869.p1	FALSE	11869.p1,11924.mo,14531.mo
5	178541309	G	A	13307.s1	FALSE	-
5	178559204	G	A	13063.p1	FALSE	-
5	179004061	T	G	12938.s1	FALSE	-
5	179034566	T	A	12859.s1	FALSE	-
5	179228438	G	A	14022.p1	FALSE	-
5	179326312	AAG	A	11298.p1	FALSE	-
5	179668066	T	C	11563.s1	FALSE	-
5	179745825	G	A	13283.s1	FALSE	-
5	179994868	C	T	13183.p1	FALSE	-
5	180377161	G	A	14696.s1	FALSE	VQSLOD=-2.348
5	180474955	C	T	14070.p1	FALSE	-
5	180485372	T	A	14506.s1	FALSE	-
6	489025	G	C	14116.s1	FALSE	-
6	3263960	G	A	11064.p1	FALSE	VQSLOD=-1.127
6	3273379	C	T	12821.p1	FALSE	-
6	4049347	T	C	12758.p1	FALSE	sample_missing
6	4052172	A	T	13054.s1	FALSE	GT_in_mo
6	4116240	T	A	13293.p1	FALSE	-
6	5054625	A	G	14539.p1	FALSE	-
6	5216965	A	G	13772.s1	FALSE	-
6	7299010	ATAACTG	A	12581.p1	FALSE	VQSLOD=-2.52
6	7883451	T	C	13644.p1	FALSE	VQSLOD=-2.361
6	10041148	A	C	12534.p1	FALSE	-
6	10529778	G	A	11839.s1	FALSE	VQSLOD=-2.523
6	10586330	G	T	14453.s1	FALSE	-
6	10764670	T	A	12843.p1	FALSE	sample_missing
6	10874703	C	T	14668.p1	FALSE	-
6	11192635	TGAAAACA	T	14122.p1	FALSE	VQSLOD=-0.4615
6	11575684	T	C	11230.s1	FALSE	-
6	12124122	G	T	13039.s1	FALSE	VQSLOD=-1.54
6	12126010	C	G	13763.s1	FALSE	-
6	13616767	C	G	14123.p1	FALSE	-
6	13622664	C	T	12733.s1	FALSE	sample_missing
6	13711321	G	A	14604.p1	TRUE	fa_dp
6	15374368	G	A	13009.p1	TRUE	-
6	15523299	G	A	11918.p1	FALSE	-
6	16295429	A	C	14332.p1	FALSE	-
6	17426910	G	A	11239.p1	FALSE	-
6	17606162	C	T	12685.p1	TRUE	VQSLOD=-8.285
6	18132430	T	G	14436.s1	FALSE	-
6	18207642	C	T	12969.s1	FALSE	-
6	24418366	A	T	13894.s1	FALSE	-
6	24505151	G	A	13521.p1	FALSE	VQSLOD=-1.665
6	24564464	C	T	12621.p1	FALSE	fa_pl
6	24832532	C	T	14221.s1	FALSE	-
6	25669825	G	A	12693.p1	FALSE	-
6	25813394	C	G	11111.p1	FALSE	-
6	25862544	A	G	13000.p1	FALSE	-
6	26204935	G	A	12462.p1	FALSE	12462.p1,13561.mo,13561.p1
6	26217336	G	C	12690.p1	FALSE	-
6	26271503	T	C	11736.p1	FALSE	-
6	26271590	G	A	11544.s1	TRUE	VQSLOD=-1.095
6	26285460	C	G	11798.s1	FALSE	-
6	26422389	C	T	11544.s1	FALSE	VQSLOD=-2.923
6	26508728	G	A	11132.p1	FALSE	-
6	27100385	C	T	13873.p1	FALSE	-
6	27925794	A	G	14185.s1	FALSE	sample_missing
6	28239880	G	A	12310.p1	TRUE	-
6	28327608	AGGAGCAGATCCTGGAGCTGCTGGTGCT	A	14591.s1	FALSE	VQSLOD=-0.6787
6	29697892	ATGCTCG	A	13735.s1	FALSE	not_called
6	30866802	C	T	13073.s1	FALSE	-
6	30954871	ACGACCTCCAGTGGGGC	A	13896.p1	FALSE	not_called
6	31117929	A	G	13995.p1	FALSE	-
6	31525439	C	CTG	11808.p1	TRUE	-
6	31778007	C	T	14179.p1	FALSE	-
6	31938153	G	C	14350.p1	FALSE	-
6	31938187	C	T	11336.p1	TRUE	-
6	31940406	C	G	13416.p1	FALSE	-
6	32138054	G	A	12356.s1	FALSE	-
6	32155879	T	A	14533.s1	TRUE	VQSLOD=-1.479
6	32916657	A	C	14585.p1	FALSE	-
6	32942326	G	T	14223.s1	TRUE	VQSLOD=-1.371
6	33247405	A	T	14300.s1	FALSE	-
6	33264754	G	A	13930.p1	FALSE	-
6	33290668	G	A	13947.p1	FALSE	-
6	33400029	G	A	11504.p1	FALSE	VQSLOD=-0.9978
6	33403326	G	A	12804.p1	FALSE	-
6	33408650	CTT	C	13073.p1	FALSE	-
6	33409079	T	C	12462.s1	FALSE	-
6	33411384	C	T	14001.p1	FALSE	VQSLOD=-1.124
6	33626588	C	T	13431.p1	FALSE	VQSLOD=-1.145
6	33635690	A	G	14299.p1	FALSE	-
6	34004082	G	A	13531.s1	FALSE	-
6	34802188	C	CA	14127.s1	FALSE	VQSLOD=-0.6602
6	34825498	C	T	14441.p1	FALSE	-
6	35088753	G	A	14540.s1	FALSE	-
6	35378934	G	A	14167.s1	FALSE	-
6	35716621	C	T	14306.s1	FALSE	Child_dp
6	36106748	C	T	13153.p1	FALSE	-
6	36168202	G	A	12661.p1	FALSE	-
6	36446911	G	C	13312.p1	FALSE	-
6	36653488	C	T	11679.s1	FALSE	VQSLOD=-2.804
6	37280756	G	A	14458.p1	FALSE	-
6	38548004	G	A	14442.p1	FALSE	sample_missing
6	38879368	AGGAAT	A	13630.s1	FALSE	GT_in_fa
6	39041545	G	A	11268.s1	FALSE	-
6	39512337	C	T	14640.s1	FALSE	11378.fa,11378.p1,11378.s1,14640.s1
6	39607480	C	T	12184.s1	FALSE	-
6	40399693	C	T	11234.p1	FALSE	-
6	40400210	CA	C	14477.p1	FALSE	-
6	41060773	G	A	11978.p1	FALSE	-
6	41657498	T	A	11388.p1	FALSE	VQSLOD=-0.9912
6	41711107	G	C	13416.s1	FALSE	-
6	41771652	C	T	14455.s1	FALSE	-
6	41877253	G	A	12505.p1	FALSE	-
6	41897935	T	C	11048.s1	TRUE	sample_missing
6	41898448	A	G	12859.s1	FALSE	-
6	42657338	G	T	11542.s1	FALSE	-
6	42796946	C	G	13293.p1	FALSE	-
6	42905450	T	A	12324.p1	FALSE	VQSLOD=-2.173
6	42975179	CT	C	14550.p1	FALSE	-
6	42978887	A	G	11097.p1	FALSE	-
6	43016265	C	T	11888.p1	FALSE	11888.p1,12784.fa,13555.mo
6	43099768	G	A	13808.p1	FALSE	13600.mo,13808.p1,13997.fa,13997.p1
6	43109471	C	T	11256.p1	FALSE	-
6	43109472	G	A	11726.p1	FALSE	fa_pl
6	43144399	G	A	13510.p1	FALSE	VQSLOD=-5.684
6	43173047	G	A	11558.p1	FALSE	-
6	43214837	GC	G	13263.s1	FALSE	-
6	43217670	G	A	11495.p1	FALSE	-
6	43276060	T	C	12285.s1	FALSE	-
6	43487551	C	T	12858.s1	FALSE	-
6	44078619	T	C	14089.s1	FALSE	Child_dp
6	44255504	GT	G	11413.s1	FALSE	-
6	44310866	C	T	12479.s1	FALSE	-
6	46129344	C	T	11338.s1	FALSE	-
6	46661295	A	G	14591.p1	TRUE	Child_dp
6	46824684	A	G	13520.p1	FALSE	VQSLOD=-1.31
6	46826970	G	A	12857.p1	FALSE	VQSLOD=-2.493
6	46976699	A	C	12336.p1	TRUE	fa_pl
6	47658238	A	G	11933.s1	FALSE	-
6	51875127	G	A	14438.p1	FALSE	11511.fa,11511.p1,12301.fa,12301.s1,12437.mo,12437.p1,14068.mo,14068.p1,14068.s1,14438.p1,14471.mo
6	51889890	G	C	11731.p1	FALSE	fa_pl
6	52622780	G	GTGAA	11462.s1	FALSE	VQSLOD=-2.074
6	52656642	C	T	13714.s1	FALSE	-
6	52878774	G	A	12867.s1	FALSE	GT_in_mo
6	53385640	G	A	11368.p1	FALSE	sample_missing
6	53986370	A	C	14460.s1	FALSE	Child_dp
6	55223869	C	A	14310.p1	FALSE	-
6	55364049	C	A	13300.s1	FALSE	-
6	56366405	T	A	11403.p1	FALSE	-
6	56393643	GGTTT	G	13612.p1	FALSE	VQSLOD=-0.8166
6	56566767	AG	A	11156.s1	FALSE	VQSLOD=-1.703
6	64413433	CCG	C	14133.p1	FALSE	fa_pl
6	64423242	C	T	14110.p1	FALSE	VQSLOD=-1.184
6	65146093	G	A	13096.p1	FALSE	-
6	70034815	T	A	12550.p1	FALSE	-
6	70040421	G	A	11634.s1	FALSE	-
6	70408938	T	C	14152.s1	FALSE	-
6	70637786	G	T	11409.p1	FALSE	-
6	72889391	T	TA	13162.p1	FALSE	fa_pl
6	73102488	C	CA	13497.p1	FALSE	Child_dp
6	74192157	T	G	11753.p1	FALSE	VQSLOD=-1.14
6	75843100	C	G	13916.s1	TRUE	-
6	75875492	C	T	12390.p1	FALSE	11463.mo,11463.s1,12390.p1
6	76412395	G	A	14539.s1	FALSE	VQSLOD=-2.571
6	76527291	G	A	14372.s1	FALSE	sample_missing
6	79665395	G	C	14054.p1	FALSE	-
6	80197053	T	C	12906.p1	TRUE	-
6	82950117	G	A	13355.s1	FALSE	-
6	83888415	G	A	12313.s1	FALSE	-
6	83900693	G	A	13769.p1	FALSE	-
6	84366506	CA	C	12661.s1	FALSE	-
6	84366512	G	T	12661.s1	FALSE	-
6	84375281	G	T	11543.p1	FALSE	-
6	84910539	G	A	13771.p1	FALSE	-
6	86201766	A	G	11252.s1	FALSE	-
6	88258404	TA	T	13649.p1	FALSE	VQSLOD=-0.5272
6	90400571	AG	A	13120.s1	FALSE	not_called
6	90402347	G	C	11555.p1	TRUE	-
6	90489930	C	T	13621.p1	TRUE	VQSLOD=-1.93
6	90491162	T	C	14351.s1	FALSE	sample_missing
6	90581006	A	G	14631.p1	FALSE	-
6	90605047	A	G	13798.p1	TRUE	-
6	93965574	T	C	14565.s1	FALSE	VQSLOD=-1.401
6	97512536	G	A	11200.p1	FALSE	-
6	97627418	A	C	11406.p1	FALSE	-
6	99848937	G	A	12708.p1	FALSE	sample_missing
6	99887716	G	A	14668.p1	TRUE	-
6	99893695	G	T	12260.p1	TRUE	VQSLOD=-2.842
6	101103584	CT	C	13234.s1	FALSE	VQSLOD=-1.136
6	105224911	G	A	14162.p1	TRUE	-
6	107780195	T	A	14433.p1	FALSE	-
6	107854659	A	G	12187.p1	FALSE	-
6	109835420	C	T	11811.p1	FALSE	VQSLOD=-1.617
6	110426652	T	C	11703.s1	FALSE	-
6	110547478	G	C	14542.p1	FALSE	VQSLOD=-4.549
6	110942509	G	C	13264.p1	FALSE	VQSLOD=-1.97
6	111540158	T	A	11800.p1	FALSE	-
6	112015801	T	C	11296.p1	FALSE	-
[truncated: 3,691 more rows]
