# Supplementary material for: The Contribution of Mosaic Variants to Autism Spectrum Disorder
Source: PLoS Genet. 2016 Sep 15;12(9):e1006245. doi: 10.1371/journal.pgen.1006245 (PMC5024993; doi:10.1371/journal.pgen.1006245)
Supplement: S10 Table — See the legend of S9 Table. Column 6 indicates the validation status of the variant as reported by Krumm et al. ND indicates that the variant was not chosen for validation, Y indicates that the variant was successfully validated, N indicates that validation was successfully performed, but the variant was not identified by Krumm et al. (XLSX) [file pgen.1006245.s014.xlsx]

## Sheet: krumm_clean_reason
1	1235195	G	C	12687.p1	ND	VQSLOD=-1.746
1	1560350	TG	T	11366.s1	ND	sample_missing
1	1957071	C	G	13177.p1	ND	VQSLOD=-34.36
1	2075646	C	T	14692.p1	ND	mo_dp
1	2411622	G	A	12302.s1	ND	VQSLOD=-4.039
1	3322220	G	C	13722.p1	ND	VQSLOD=-2.373
1	3383909	C	T	11532.p1	ND	VQSLOD=-2.082
1	3519083	C	T	14139.p1	ND	VQSLOD=-1.215
1	8421106	A	G	12833.s1	ND	not_called
1	8421289	G	A	11654.p1	Y	Child_dp
1	9427536	C	T	11963.p1	ND	-
1	9795926	C	A	11185.p1	ND	fa_dp
1	10511663	A	G	11297.p1	ND	VQSLOD=-2.767
1	12854286	G	A	14264.p1	N	VQSLOD=-12.3
1	12918912	C	T	11282.s1	ND	VQSLOD=-3.709
1	16257386	G	A	12120.p1	ND	-
1	16725335	G	T	12740.p1	ND	not_called
1	20304971	G	T	14697.s1	ND	not_called
1	21616684	G	A	12799.s1	ND	VQSLOD=-2.126
1	22032962	C	T	14309.s1	ND	-
1	22199230	G	T	11442.p1	ND	VQSLOD=-1.232
1	22313015	C	T	13951.p1	ND	VQSLOD=-1.111
1	23637301	C	G	12087.p1	ND	VQSLOD=-1.76
1	24122974	A	G	13550.p1	ND	not_called
1	24447844	A	G	14561.s1	ND	VQSLOD=-75.01
1	25318673	G	T	12648.p1	ND	VQSLOD=-4.535
1	25810772	G	A	13614.p1	ND	mo_dp
1	27682888	C	T	13042.s1	ND	mo_pl
1	27690724	G	T	12264.p1	ND	fa_pl
1	27994847	C	A	12568.s1	ND	VQSLOD=-1.838
1	28607263	C	A	14011.p1	N	VQSLOD=-79.6
1	29016661	A	G	14465.p1	ND	mo_pl
1	32206984	A	T	13821.s1	ND	VQSLOD=-2.844
1	32829410	G	A	14204.p1	ND	-
1	33559031	A	C	11630.s1	ND	VQSLOD=-18.38
1	36396972	C	T	14282.p1	ND	fa_dp
1	36773829	G	C	11285.s1	ND	VQSLOD=-1.117
1	40702530	G	A	11734.p1	ND	-
1	42629088	A	G	12030.s1	ND	VQSLOD=-1.734
1	43915824	C	T	14015.s1	ND	VQSLOD=-1.513
1	45110850	G	A	13572.p1	ND	-
1	45216103	C	T	12671.p1	ND	fa_dp
1	52729428	C	CCG	11409.p1	ND	not_called
1	52820500	T	TAGG	14048.s1	ND	VQSLOD=-1.424
1	53333488	AAG	A	14321.s1	ND	VQSLOD=-1.06
1	54870614	G	A	14297.p1	ND	-
1	55118710	C	T	11354.p1	ND	-
1	55337173	G	C	12198.p1	ND	VQSLOD=-28.02
1	55566658	T	C	12540.s1	ND	-
1	61818236	C	T	14127.p1	Y	mo_pl
1	62253656	T	C	12869.s1	ND	fa_dp
1	62327208	G	T	11490.p1	ND	VQSLOD=-1.83
1	76190455	G	T	11217.p1	ND	not_called
1	78195613	C	G	12120.s1	ND	mo_pl
1	79093824	G	T	13621.s1	ND	mo_dp
1	89525903	C	T	13892.s1	ND	VQSLOD=-3.607
1	91447920	A	T	12534.p1	ND	-
1	95356667	C	T	12154.p1	ND	VQSLOD=-2.303
1	95712390	G	A	12380.p1	ND	VQSLOD=-4.937
1	103380293	C	T	11552.p1	ND	-
1	109177766	A	G	13758.p1	ND	VQSLOD=-1.682
1	109490271	A	G	11838.p1	ND	-
1	109824233	C	G	13718.s1	ND	VQSLOD=-3.981
1	110034210	G	A	13072.p1	ND	Child_dp
1	110038457	G	T	14252.p1	Y	VQSLOD=-1.768
1	113033611	CTG	C	11387.p1	ND	VQSLOD=-1.488
1	114215314	C	G	11494.s1	ND	-
1	117619442	C	T	14134.s1	ND	VQSLOD=-1.638
1	120283134	A	G	14330.p1	ND	VQSLOD=-1.296
1	144912131	TG	T	13160.p1	N	mo_pl
1	144916664	T	G	12274.s1	ND	-
1	145507733	G	A	13924.p1	N	not_called
1	145517271	A	G	13336.p1	Y	-
1	146672986	C	G	12565.p1	ND	VQSLOD=-71.21
1	148252122	G	C	11129.p1	ND	VQSLOD=-7.086
1	150280647	G	A	12030.p1	ND	fa_pl
1	150526082	C	T	14316.p1	ND	GT_in_fa
1	150902614	T	C	11440.p1	ND	fa_pl
1	151006569	GC	G	11366.s1	ND	sample_missing
1	151260389	C	G	14077.s1	ND	Child_dp
1	151372119	G	A	11506.p1	ND	mo_dp
1	151733397	A	AAAAT	11485.s1	ND	not_called
1	151742758	C	T	12118.p1	ND	-
1	151861824	T	C	12779.s1	ND	VQSLOD=-3.892
1	152187191	T	A	12212.p1	ND	VQSLOD=-3.406
1	152275960	T	C	14237.s1	ND	VQSLOD=-4.014
1	152281464	A	G	13755.p1	ND	VQSLOD=-3.862
1	153430433	G	A	11393.p1	ND	VQSLOD=-6.103
1	154067525	C	T	14065.p1	ND	-
1	154166195	A	G	13736.p1	ND	mo_pl
1	155036293	G	T	11089.s1	ND	VQSLOD=-1.213
1	155154541	C	G	13043.s1	ND	fa_pl
1	155317482	C	CCTTG	11282.p1	Y	VQSLOD=-1.106
1	155631081	G	A	14207.s1	ND	VQSLOD=-1.726
1	156562483	A	C	11630.s1	ND	VQSLOD=-33.25
1	158596770	C	T	14226.p1	ND	fa_dp
1	158906752	A	G	14300.p1	Y	VQSLOD=-1.401
1	160187365	C	T	11377.s1	ND	sample_missing
1	160388772	T	TG	13158.p1	ND	not_called
1	160393871	C	T	11225.p1	ND	mo_dp
1	160460497	G	C	11047.s1	ND	VQSLOD=-1.716
1	161200934	A	G	12347.s1	ND	fa_dp
1	167095236	G	T	11729.s1	ND	Child_dp
1	167815087	G	A	13939.p1	ND	VQSLOD=-1.049
1	168262529	G	T	14448.s1	ND	VQSLOD=-2.51
1	169094277	G	A	13309.p1	Y	fa_dp
1	169820183	G	GC	11568.p1	ND	not_called
1	170136849	A	G	13312.p1	ND	fa_dp
1	170699403	C	T	11452.p1	ND	-
1	172437721	C	A	12682.s1	ND	Child_dp
1	185833720	C	T	12478.p1	ND	-
1	194122116	AT	A	11368.p1	ND	sample_missing
1	194122292	A	G	14670.p1	ND	fa_dp
1	197297759	G	A	14070.p1	ND	VQSLOD=-3.084
1	197871841	C	T	11206.p1	ND	VQSLOD=-1.391
1	198509778	C	T	11203.s1	ND	VQSLOD=-64.17
1	200584483	G	A	14357.p1	ND	fa_dp
1	204159623	C	T	13842.p1	ND	VQSLOD=-3.343
1	204218371	C	T	14292.p1	ND	VQSLOD=-3.455
1	204438469	T	C	12798.s1	ND	mo_pl
1	211749203	T	C	13316.s1	ND	Child_dp
1	215963541	T	G	11572.p1	N	VQSLOD=-2.123
1	216073502	G	T	13641.p1	N	not_called
1	223814878	C	T	11394.p1	ND	fa_pl
1	223905455	C	T	13602.s1	ND	fa_pl
1	224444737	C	CT	11180.s1	ND	11004.p1,11016.s1,11030.mo,11040.fa,11134.p1,11144.mo,11156.fa,11165.mo,11165.p1,11167.p1,11180.s1,11197.fa,11197.p1,11197.s1,11223.mo,11232.fa,11249.p1,11250.fa,11256.s1,11339.p1,11339.s1,11360.p1,11370.fa,11395.s1,11399.p1,11406.s1,11409.fa,11409.mo,11414.fa,11446.fa,11446.p1,11463.fa,11525.p1,11543.fa,11544.mo,11544.s1,11575.p1,11577.s1,11601.fa,11612.p1,11615.fa,11645.fa,11654.p1,11664.p1,116…
1	226026444	G	A	13312.p1	Y	-
1	227843134	C	A	13104.p1	ND	VQSLOD=-2.164
1	232551231	AGT	GGG	12228.p1	ND	not_called
1	235973332	T	C	12058.p1	ND	-
1	237806606	GT	G	14490.s1	ND	mo_pl
1	238046162	G	T	13351.s1	ND	fa_dp
1	240371331	C	A	14456.p1	ND	not_called
1	240371337	C	T	14456.p1	ND	not_called
1	241943278	A	G	12228.s1	ND	VQSLOD=-2.896
1	241958576	T	G	12987.p1	ND	-
1	242253179	C	T	14394.s1	ND	-
1	245027141	C	G	13896.p1	ND	VQSLOD=-2.399
1	248128745	ATAAAC	GGAAAA	12228.p1	ND	not_called
1	248525179	T	C	13221.p1	ND	VQSLOD=-2.215
1	248722580	A	G	13221.p1	ND	VQSLOD=-3.305
1	249106247	A	G	14420.p1	ND	VQSLOD=-2.228
2	1653401	G	C	13290.s1	ND	VQSLOD=-1.292
2	9588447	A	C	13311.p1	Y	-
2	20237056	T	G	13727.p1	ND	Child_dp
2	23988472	T	C	14607.s1	ND	VQSLOD=-1.456
2	25994416	A	G	11612.p1	ND	not_called
2	25994416	A	G	14452.s1	ND	not_called
2	27804518	A	ACATCGCAGTCCCTCTCAGAGGAGC	12438.p1	ND	VQSLOD=-0.9517
2	29295335	G	A	13836.p1	ND	VQSLOD=-1.014
2	31570393	C	T	11593.p1	ND	Child_dp
2	32689829	G	C	13720.p1	ND	-
2	32730150	G	C	12837.p1	ND	VQSLOD=-1.679
2	33824202	G	A	13274.p1	ND	VQSLOD=-2.298
2	36805718	C	A	14537.p1	ND	11977.mo,12290.mo,14537.p1
2	37234420	A	G	13963.p1	ND	Child_dp
2	44177678	G	A	11291.s1	ND	VQSLOD=-51.72
2	44177678	G	A	11895.s1	ND	VQSLOD=-51.72
2	44554088	A	G	11485.s1	ND	VQSLOD=-3.698
2	54040122	A	G	14427.p1	ND	-
2	60988862	AT	A	13630.p1	ND	mo_dp
2	61145360	T	G	11679.p1	ND	VQSLOD=-1.007
2	61298827	T	G	11241.s1	ND	not_called
2	62132948	C	T	12598.s1	ND	-
2	63824511	G	A	14223.s1	ND	fa_dp
2	67630771	GA	G	11368.s1	ND	sample_missing
2	70046371	A	T	13099.p1	ND	VQSLOD=-2.136
2	71043828	A	G	14459.s1	ND	-
2	73492617	G	A	14039.s1	ND	fa_dp
2	74042714	C	T	13312.s1	ND	fa_pl
2	74333008	GATATCCCTGACGTGCC	G	14337.p1	ND	-
2	74597859	T	C	11986.p1	ND	-
2	85571833	C	T	14102.p1	ND	VQSLOD=-1.854
2	88751635	C	G	12077.p1	Y	fa_dp
2	88825967	C	G	13559.p1	ND	not_called
2	89185335	A	C	11572.p1	ND	VQSLOD=-2.429
2	89345797	A	G	12306.p1	ND	VQSLOD=-8.715
2	89416950	A	C	11572.p1	ND	VQSLOD=-9.437
2	95539702	C	T	14293.s1	ND	VQSLOD=-2.567
2	97526818	C	T	11933.s1	ND	fa_dp
2	97812240	C	G	14345.p1	ND	VQSLOD=-4.296
2	97820385	T	A	14131.p1	ND	VQSLOD=-9.044
2	97820390	G	GTC	14131.p1	ND	VQSLOD=-3.212
2	99454716	C	T	13529.s1	ND	VQSLOD=-1.437
2	100006237	A	T	13798.s1	ND	VQSLOD=-23.93
2	105654531	C	G	13738.p1	ND	VQSLOD=-1.295
2	107050850	A	G	12223.p1	ND	VQSLOD=-1.288
2	109382788	G	A	14011.p1	ND	VQSLOD=-55.24
2	109388152	T	A	11863.p1	ND	VQSLOD=-1.482
2	111406869	A	G	14696.p1	ND	mo_dp
2	113147708	C	T	14614.p1	ND	VQSLOD=-1.753
2	113418725	CA	TT	12228.p1	ND	not_called
2	118704400	C	T	14526.s1	ND	-
2	120005377	C	T	11099.s1	ND	mo_dp
2	120858272	A	G	13817.p1	ND	-
2	122486098	C	T	14161.s1	ND	VQSLOD=-1.532
2	128015262	G	C	11734.p1	ND	-
2	128363533	G	A	11134.p1	ND	VQSLOD=-2.037
2	128656178	C	T	13035.p1	ND	VQSLOD=-1.45
2	132240148	C	G	14566.p1	ND	VQSLOD=-4.964
2	132290629	C	A	11187.s1	ND	VQSLOD=-1.061
2	132723960	G	C	11592.s1	ND	VQSLOD=-2.228
2	135756421	T	C	12688.s1	ND	-
2	135887644	G	A	12071.p1	ND	not_called
2	149520259	G	A	12380.s1	ND	fa_pl
2	149861884	T	G	14532.p1	ND	-
2	158290889	T	C	11657.s1	ND	-
2	169814519	C	T	12120.p1	ND	12120.p1,13583.p1,13715.p1
2	170732455	T	A	11150.s1	ND	VQSLOD=-2.191
2	175292599	T	G	11073.s1	ND	not_called
2	177017407	C	T	13602.s1	ND	Child_dp
2	182767199	TA	T	11366.s1	ND	sample_missing
2	187511588	C	T	13001.s1	ND	fa_dp
2	190575765	C	T	11165.p1	ND	VQSLOD=-2.478
2	191116867	T	C	14033.p1	ND	mo_pl
2	192279252	C	T	14314.s1	ND	Child_dp
2	196912209	G	T	14498.s1	ND	fa_dp
2	197084846	T	C	14606.p1	Y	VQSLOD=-1.739
2	198266580	A	G	11337.s1	ND	fa_pl
2	202357824	GA	G	11368.p1	ND	sample_missing
2	203079073	G	T	14629.p1	ND	VQSLOD=-1.972
2	206617656	C	T	13772.p1	ND	mo_dp
2	210684002	T	C	13405.p1	ND	VQSLOD=-1.475
2	215617188	C	A	11895.s1	ND	VQSLOD=-9.998
2	215818801	G	T	11405.s1	ND	fa_dp
2	216251636	T	G	13573.p1	Y	-
2	217001915	C	T	11080.p1	ND	-
2	217280035	A	G	11765.s1	ND	mo_pl
2	219204870	G	A	14432.p1	ND	VQSLOD=-0.9808
2	219893097	C	G	11707.p1	ND	VQSLOD=-73.9
2	220085867	C	T	13830.s1	ND	fa_dp
2	220480049	C	G	11356.s1	ND	VQSLOD=-187.9
2	220480049	C	G	12317.s1	ND	VQSLOD=-187.9
2	233712061	C	G	13611.p1	Y	-
2	234072500	A	G	11506.p1	ND	VQSLOD=-145.8
2	241706677	T	C	12578.s1	ND	VQSLOD=-3.676
3	9730695	A	G	12228.p1	ND	VQSLOD=-88.12
3	10334731	C	T	14608.s1	ND	-
3	12858262	G	A	14028.p1	ND	VQSLOD=-1.89
3	13360721	C	A	13813.s1	ND	not_called
3	13367336	C	A	12582.p1	ND	fa_pl
3	14172363	C	T	13412.p1	ND	mo_dp
3	14860730	G	A	11609.p1	ND	VQSLOD=-2.839
3	19554533	G	A	11522.p1	ND	fa_pl
3	28304877	A	G	13739.s1	ND	fa_pl
3	29628720	T	TTTTTTG	14693.p1	ND	not_called
3	33908011	G	A	14101.s1	ND	-
3	37365994	CA	C	11366.s1	ND	sample_missing
3	38537991	G	T	13505.p1	N	VQSLOD=-1.599
3	39230164	C	T	12379.p1	Y	VQSLOD=-0.98
3	43095154	A	C	12304.p1	ND	VQSLOD=-1.801
3	44684922	G	T	13710.s1	ND	VQSLOD=-1.214
3	45636589	G	A	12779.p1	ND	VQSLOD=-1.413
3	47162934	G	T	14463.s1	ND	fa_dp
3	47291961	G	A	11368.s1	ND	sample_missing
3	47918888	C	G	11638.s1	ND	-
3	48447221	A	G	14219.s1	ND	fa_dp
3	48647064	C	CCGGT	12638.p1	ND	VQSLOD=-2.382
3	48682259	G	A	12924.p1	ND	Child_dp
3	49166040	G	A	13869.p1	ND	-
3	49569736	C	T	12418.p1	ND	VQSLOD=-2.765
3	49851063	G	A	12997.s1	ND	-
3	49936067	G	A	11869.s1	ND	11385.p1,11493.mo,11869.s1,12592.fa,13548.s1
3	50324003	C	G	13486.p1	ND	mo_dp
3	50326069	C	T	12591.p1	ND	VQSLOD=-1.281
3	50417277	C	T	13518.p1	ND	-
3	51993635	A	G	14011.p1	ND	VQSLOD=-103
3	52183815	C	CAAAGTGTACGA	11377.p1	ND	sample_missing
3	52391980	G	T	12610.p1	ND	VQSLOD=-1.421
3	52540749	G	C	13665.p1	ND	Child_dp
3	53099187	T	C	11209.p1	ND	not_called
3	56626996	A	T	13890.s1	ND	VQSLOD=-8.184
3	57438953	A	G	13694.p1	ND	VQSLOD=-1.981
3	64666926	G	A	12360.p1	ND	-
3	97600077	A	G	11717.p1	ND	VQSLOD=-2.38
3	97852131	T	G	12220.p1	ND	VQSLOD=-56.93
3	98299509	A	C	11241.s1	ND	VQSLOD=-128.3
3	100039735	CA	C	14226.s1	ND	fa_pl
3	111918229	ATTTCTG	TTTTTTT	12228.p1	ND	not_called
3	112989765	G	T	12984.s1	ND	not_called
3	113649651	G	A	13798.s1	ND	VQSLOD=-18.17
3	118621401	A	T	13913.s1	ND	mo_pl
3	121206840	T	C	14692.s1	ND	Child_dp
3	121351258	A	T	14329.p1	N	not_called
3	121418692	A	T	11596.s1	ND	not_called
3	121507230	A	C	13621.p1	ND	not_called
3	122474269	C	G	12892.s1	ND	VQSLOD=-1.559
3	125535798	C	T	12998.p1	ND	VQSLOD=-4.334
3	125694281	G	A	12565.p1	ND	VQSLOD=-127.3
3	126290911	A	C	13153.p1	ND	-
3	127358998	A	C	12565.p1	ND	VQSLOD=-85.73
3	127390416	A	C	13129.s1	ND	mo_pl
3	128721176	C	T	12838.p1	ND	VQSLOD=-2.862
3	128840285	A	T	13045.p1	Y	VQSLOD=-1.505
3	129239066	C	G	13266.p1	ND	VQSLOD=-121.8
3	130884303	C	T	14136.p1	ND	mo_dp
3	132050490	G	A	12228.s1	ND	mo_pl
3	133302860	A	G	13881.s1	ND	-
3	133921636	G	A	14031.p1	ND	VQSLOD=-1.397
3	138762808	A	G	11117.p1	ND	VQSLOD=-1.725
3	139280174	T	C	13555.p1	ND	fa_dp
3	142185303	T	C	12611.p1	ND	-
3	147130489	G	A	13499.p1	ND	-
3	148599288	AT	A	12766.p1	ND	11016.p1,11023.p1,11027.mo,11031.s1,11039.p1,11040.p1,11042.mo,11043.p1,11051.mo,11053.mo,11131.fa,11145.fa,11156.mo,11160.fa,11164.s1,11165.mo,11188.p1,11200.p1,11216.s1,11224.fa,11234.p1,11265.fa,11268.fa,11285.s1,11338.p1,11346.fa,11350.s1,11363.mo,11381.mo,11409.mo,11413.p1,11420.mo,11445.p1,11458.mo,11461.mo,11501.mo,11520.s1,11540.fa,11552.fa,11593.p1,11609.mo,11644.fa,11654.s1,11659.p1,116…
3	155204036	G	T	13390.s1	ND	VQSLOD=-1.055
3	160135571	G	A	13082.p1	ND	-
3	169644647	G	C	13254.p1	ND	Child_dp
3	170781738	C	T	13188.p1	N	-
3	171405335	C	A	13934.s1	ND	VQSLOD=-1.644
3	172224677	T	C	14695.p1	ND	VQSLOD=-1.178
3	182607238	C	G	11271.p1	ND	-
3	183885837	C	T	11788.s1	ND	VQSLOD=-1.667
3	184017110	C	CG	12358.p1	N	not_called
3	186268930	G	A	11380.p1	ND	sample_missing
3	186281850	C	T	14018.s1	ND	VQSLOD=-1.537
3	186395264	TCCT	CCCC	14277.p1	ND	not_called
3	186460067	A	G	13829.p1	ND	fa_dp
3	187446290	T	G	12099.p1	ND	VQSLOD=-1.668
3	195491936	A	G	11984.s1	ND	VQSLOD=-2.107
3	195509626	G	C	13786.p1	ND	not_called
3	195510958	G	C	13196.p1	ND	not_called
3	196304447	A	G	13627.s1	ND	VQSLOD=-1.32
3	196386667	G	GC	13813.s1	ND	VQSLOD=-0.867
3	196387092	T	C	12588.p1	ND	VQSLOD=-2.392
3	196654637	G	GC	12652.p1	ND	Child_dp
3	197273301	C	CG	11304.s1	ND	VQSLOD=-1.016
3	197882519	G	A	12924.s1	ND	VQSLOD=-2.321
4	53449	C	A	13969.p1	ND	VQSLOD=-3.183
4	265613	T	C	11377.p1	ND	sample_missing
4	1343659	C	T	11620.s1	ND	mo_dp
4	2814174	G	A	12360.p1	ND	VQSLOD=-3.321
4	4190642	A	G	14621.p1	ND	VQSLOD=-3.992
4	6064121	C	T	12607.p1	ND	-
4	7069800	C	A	11673.p1	ND	VQSLOD=-1.705
4	8230140	G	A	12828.p1	ND	VQSLOD=-1.078
4	10669475	G	GCCACAT	11730.p1	ND	VQSLOD=-2.57
4	13584354	T	C	14433.p1	ND	Child_dp
4	20598079	G	T	12368.p1	ND	-
4	38051327	C	T	14315.p1	ND	fa_dp
4	39699914	A	C	14201.p1	ND	not_called
4	41748268	G	GGCCGCGGCCGCTGCGGCT	14699.s1	ND	-
4	46125839	T	C	12290.p1	ND	mo_pl
4	48230608	C	T	14315.s1	ND	VQSLOD=-6.359
4	48583513	C	G	12237.p1	ND	not_called
4	48852062	T	G	13829.p1	ND	Child_dp
4	53751892	C	G	14384.s1	ND	-
4	56756552	G	T	11246.p1	ND	-
4	57248651	G	GT	13323.p1	Y	11004.mo,11027.s1,11046.fa,11106.mo,11134.fa,11215.mo,11236.p1,11415.s1,11446.fa,11453.fa,11464.p1,11508.s1,11544.mo,11579.mo,11828.mo,11869.s1,12081.p1,12180.fa,12208.mo,12310.mo,12345.s1,12457.p1,12534.p1,12540.fa,12540.mo,12585.fa,12602.fa,12621.p1,12704.mo,12766.mo,12778.s1,12792.mo,12799.s1,12840.mo,12879.mo,12925.fa,12991.mo,13191.fa,13215.p1,13265.mo,13265.s1,13303.s1,13323.p1,13367.fa,133…
4	69337156	TTTC	T	11544.s1	ND	VQSLOD=-1.378
4	70825804	GA	G	11800.s1	ND	fa_pl
4	72629236	A	G	12650.s1	ND	VQSLOD=-1.282
4	74442308	T	A	12369.s1	ND	-
4	74450943	C	T	11860.s1	ND	VQSLOD=-0.9805
4	81967605	C	T	11800.p1	ND	Child_dp
4	84234260	T	A	13611.s1	ND	-
4	84342874	C	T	14128.p1	ND	VQSLOD=-1.469
4	84370006	A	G	13358.s1	ND	fa_dp
4	85699715	G	T	11905.p1	N	fa_pl
4	86896140	T	A	12581.s1	ND	VQSLOD=-14.55
4	86896140	T	A	14011.p1	ND	VQSLOD=-14.55
4	87718103	G	T	11077.s1	ND	VQSLOD=-20.06
4	88537421	G	T	14184.p1	ND	not_called
4	88898103	T	C	11572.p1	N	VQSLOD=-1.647
4	89941701	CTGA	GTGG	12228.p1	ND	not_called
4	94750303	C	T	13731.p1	ND	VQSLOD=-1.865
4	96469999	CTTT	A	11117.p1	ND	not_called
4	102014933	C	G	11435.s1	ND	not_called
4	104115348	G	A	13437.p1	ND	-
4	106155888	G	T	12237.p1	Y	VQSLOD=-1.746
4	110667606	G	T	12228.p1	ND	VQSLOD=-15.01
4	114275804	C	A	14367.s1	ND	VQSLOD=-1.444
4	114429417	T	C	11245.s1	ND	-
4	120240802	C	CATCATAATA	11252.p1	ND	not_called
4	123342540	G	A	11047.p1	ND	-
4	123541802	G	A	13807.p1	ND	VQSLOD=-1.668
4	123978344	T	C	11377.p1	ND	sample_missing
4	140587251	C	CGTGTGTGTGCGT	13559.s1	ND	not_called
4	140811057	GTGCTGTTGCTGC	G	12923.s1	ND	not_called
4	143066973	GA	G	11025.p1	ND	11025.p1,11062.fa,11258.p1,11334.s1,11497.mo,11593.fa,11724.fa,12383.p1,12652.mo,12673.mo,12957.fa,13095.fa,13405.mo,13554.fa,13721.fa,13722.s1,13728.fa,13853.fa,13961.fa,14018.p1,14047.mo,14132.fa,14149.p1,14338.mo,14350.mo,14455.fa
4	144258315	C	G	14229.s1	ND	fa_dp
4	146044179	G	A	13548.p1	ND	VQSLOD=-1.452
4	146073807	T	C	13854.s1	ND	Child_dp
4	146823999	C	T	14329.s1	ND	VQSLOD=-1.593
4	153549745	CAAAAAAAA	C	14307.s1	ND	not_called
4	153562042	G	C	13668.p1	ND	VQSLOD=-3.029
4	154216846	G	A	13823.s1	ND	mo_pl
4	155507718	T	C	14043.s1	ND	-
4	156841146	C	T	12396.s1	ND	fa_dp
4	173873251	C	G	12641.p1	ND	VQSLOD=-49.68
4	184601429	C	A	13330.s1	ND	fa_pl
4	184931420	C	T	13540.p1	ND	Child_dp
4	186551791	C	T	12120.p1	ND	VQSLOD=-1.251
4	190903966	G	A	14560.s1	ND	VQSLOD=-1.74
5	475122	AG	A	11368.p1	ND	sample_missing
5	1882720	G	C	14471.p1	ND	VQSLOD=-1.92
5	24492972	GA	G	12329.p1	Y	11568.fa,11611.s1,11977.mo,12329.p1,12356.s1,12802.p1,13251.mo,13763.fa,14127.fa,14275.p1,14481.fa
5	32263370	G	C	12957.p1	ND	-
5	33947232	G	A	13885.p1	ND	-
5	34823346	G	T	14387.p1	ND	not_called
5	34937509	C	G	13035.s1	ND	-
5	35667380	A	G	11372.p1	ND	VQSLOD=-1.489
5	37721195	C	A	14101.s1	ND	-
5	38884229	C	A	13133.s1	ND	mo_pl
5	40692019	G	T	14180.p1	Y	Child_dp
5	44809375	G	T	11793.p1	ND	mo_dp
5	61875913	A	C	13647.p1	ND	mo_dp
5	66462054	A	G	14690.p1	ND	not_called
5	67589190	C	T	11676.s1	ND	VQSLOD=-54.75
5	69730844	G	A	12366.s1	ND	VQSLOD=-1.788
5	70805340	A	G	14044.s1	ND	fa_dp
5	74443349	T	C	13999.p1	ND	VQSLOD=-1.812
5	77590359	C	A	12675.p1	ND	fa_dp
5	79025093	C	T	11150.s1	ND	fa_pl
5	79095431	C	G	11436.p1	ND	-
5	79734705	G	T	12388.s1	ND	mo_dp
5	90136430	C	A	14440.s1	ND	VQSLOD=-1.35
5	90144469	A	G	12832.p1	Y	Child_dp
5	93800575	T	G	11115.s1	ND	fa_pl
5	94728526	AACTGCGACTGCAGAGGAACAGCCAGTTGAACCTGAT	A	13735.s1	ND	VQSLOD=-1.721
5	94749648	C	G	12859.s1	ND	VQSLOD=-1.274
5	95234467	T	C	11620.p1	ND	VQSLOD=-2.838
5	96503619	GA	G	11377.s1	ND	sample_missing
5	98221357	G	GA	13612.s1	ND	12243.mo,12547.mo,12644.mo,13612.s1,14301.s1
5	112174584	G	T	12295.p1	N	VQSLOD=-1.678
5	112824033	T	TGCTGCCGCTGCC	11765.p1	ND	not_called
5	115148871	A	T	14011.p1	ND	not_called
5	118850649	A	T	13890.s1	ND	-
5	121362772	A	C	14082.s1	ND	VQSLOD=-1.076
5	131543433	T	A	13322.p1	Y	-
5	132085029	C	G	13146.s1	ND	-
5	132428501	T	TTC	13200.p1	ND	not_called
5	134059281	CC	AG	14606.p1	Y	not_called
5	137781302	C	A	11588.s1	ND	mo_dp
5	140250174	C	T	13154.p1	N	VQSLOD=-4.463
5	140431157	A	G	13391.p1	ND	VQSLOD=-3.318
5	140480962	A	C	11241.s1	ND	VQSLOD=-133.9
5	140558933	G	C	13196.s1	ND	VQSLOD=-2.828
5	140627240	T	G	14601.s1	ND	VQSLOD=-1.003
5	140950991	T	G	13939.p1	ND	VQSLOD=-1.433
5	141384600	A	G	11654.p1	Y	-
5	145603023	C	T	12497.p1	Y	VQSLOD=-2.232
5	147807108	G	A	14151.s1	ND	Child_dp
5	148699277	C	T	13187.p1	ND	-
5	149001326	C	G	13188.s1	ND	VQSLOD=-2.419
5	149677364	G	A	11924.s1	ND	fa_dp
5	151175017	TTAAA	T	12548.p1	ND	fa_dp
5	157158427	C	G	11148.p1	ND	-
5	161114040	T	C	11399.p1	ND	VQSLOD=-1.901
5	162917425	T	TA	13791.p1	Y	11003.fa,11017.p1,11025.p1,11027.fa,11030.mo,11039.mo,11039.p1,11040.p1,11040.s1,11041.s1,11047.mo,11050.mo,11053.fa,11053.s1,11073.p1,11073.s1,11080.fa,11098.fa,11099.s1,11104.mo,11104.p1,11106.fa,11106.s1,11110.s1,11114.fa,11117.s1,11134.fa,11134.mo,11134.p1,11135.fa,11144.p1,11152.fa,11152.mo,11152.p1,11159.fa,11159.s1,11164.mo,11167.mo,11169.fa,11169.s1,11195.fa,11197.mo,11197.p1,11201.mo,112…
5	166802500	C	A	14159.s1	ND	VQSLOD=-1.04
5	167617369	A	G	12908.s1	ND	VQSLOD=-1.33
5	171777452	C	T	13660.p1	ND	VQSLOD=-7.856
5	174919091	T	C	11005.s1	ND	VQSLOD=-1.465
5	177482693	A	G	13076.p1	ND	-
5	178039532	G	GCAGCCTCCAGAGTAGCTGGGATTACAGGCGCC	13307.s1	ND	not_called
5	178552196	C	T	11252.p1	ND	VQSLOD=-1.634
5	179070116	T	C	13579.p1	ND	Child_dp
5	179155680	C	T	12380.p1	ND	mo_dp
5	179301925	G	A	13888.s1	ND	-
5	180622654	T	C	13628.s1	ND	VQSLOD=-1.311
6	335164	G	A	11953.p1	N	fa_pl
6	2785347	C	CA	11296.s1	ND	VQSLOD=-1.053
6	12121059	A	C	14176.p1	ND	Child_dp
6	13616719	AT	A	14123.p1	N	not_called
6	15496659	G	C	11241.s1	ND	not_called
6	16145254	A	T	11417.s1	ND	VQSLOD=-1.071
6	18264196	G	A	13624.p1	ND	Child_dp
6	24716556	GAAGAA	G	12345.p1	ND	VQSLOD=-0.7466
6	30691722	G	A	12782.p1	ND	VQSLOD=-2.4
6	30861086	C	T	14181.p1	ND	VQSLOD=-1.387
6	30954110	C	T	14240.s1	ND	not_called
6	32323371	G	A	14099.p1	ND	VQSLOD=-1.277
6	33400029	G	A	11254.p1	ND	VQSLOD=-0.9978
6	34008000	G	T	11788.s1	ND	VQSLOD=-1.865
6	35259344	C	T	13195.p1	ND	VQSLOD=-1.668
6	35838248	C	A	12403.s1	ND	-
6	36341360	A	G	14072.p1	ND	VQSLOD=-1.699
6	36564707	C	G	14136.p1	ND	fa_dp
6	36931014	C	T	13454.p1	ND	fa_dp
6	41710065	C	T	13880.p1	ND	-
6	43011218	G	A	14698.p1	Y	fa_dp
6	43184100	G	A	13005.p1	ND	Child_dp
6	43422216	C	G	12118.p1	ND	VQSLOD=-56.53
6	43528724	T	G	12380.p1	N	-
6	43582216	T	C	11454.p1	ND	fa_dp
6	44241187	C	T	11190.s1	ND	VQSLOD=-2.428
6	46719684	C	T	11403.p1	ND	fa_dp
6	47680087	A	C	14150.s1	ND	mo_dp
6	51618094	A	G	12574.p1	Y	fa_dp
6	52317488	A	G	14163.p1	ND	Child_dp
6	52374287	G	C	14635.p1	ND	VQSLOD=-2.831
6	52962506	CT	C	14374.s1	ND	mo_pl
6	53519590	C	A	13507.s1	ND	VQSLOD=-1.041
6	55925802	C	T	11654.s1	ND	VQSLOD=-1.231
6	64423108	C	T	13931.p1	Y	VQSLOD=-1.162
6	69723893	A	G	13571.s1	ND	VQSLOD=-1.023
6	74210444	G	A	13788.s1	ND	GT_in_mo
6	74440138	CTCTAATAGT	C	11336.p1	ND	-
6	82912260	G	C	11630.s1	ND	VQSLOD=-152.4
6	84366511	AG	T	12661.s1	ND	not_called
6	86324838	G	GCTCCTCTACCACCCCTTC	11583.p1	ND	VQSLOD=-1.187
6	87994110	G	T	13719.p1	ND	not_called
6	88273966	G	A	14363.s1	ND	VQSLOD=-1.075
6	90468012	A	G	11533.p1	ND	-
6	90491319	A	C	13393.s1	ND	mo_dp
6	100964172	C	T	13680.p1	ND	not_called
6	109477060	G	A	12483.s1	ND	VQSLOD=-2.942
6	125475130	G	C	12241.s1	ND	fa_pl
6	126319685	G	A	13673.p1	ND	VQSLOD=-3.354
6	128151058	T	C	12153.p1	ND	VQSLOD=-1.722
6	130466566	G	A	14288.p1	ND	-
6	132785206	C	T	11630.s1	ND	VQSLOD=-42.57
6	132938280	A	G	11828.s1	ND	VQSLOD=-1.527
6	136597334	T	G	14467.p1	ND	VQSLOD=-2.225
6	136599720	C	T	13521.s1	ND	VQSLOD=-3.059
6	138752927	T	A	12198.p1	N	not_called
6	143074531	C	T	11543.s1	ND	fa_dp
6	148865495	C	T	14297.p1	ND	fa_dp
6	150004239	T	G	14692.s1	ND	mo_dp
6	151206849	A	G	13512.s1	ND	-
6	159190969	C	T	12163.s1	ND	mo_pl
6	159670225	T	C	13940.p1	ND	VQSLOD=-1.353
6	160677632	G	T	12033.p1	ND	VQSLOD=-1.16
6	165713944	T	A	14433.s1	ND	Child_dp
6	165845006	G	GTA	14099.p1	ND	Child_alt_dp
6	166826246	C	T	11180.s1	ND	mo_pl
6	166831695	G	T	12657.p1	ND	VQSLOD=-1.771
6	167595301	G	A	14266.p1	ND	VQSLOD=-1.528
6	168462591	G	A	11990.p1	ND	-
7	2748240	TGAA	T	13322.p1	ND	-
7	4169576	A	G	13188.s1	ND	VQSLOD=-61.88
7	5540759	A	G	11364.s1	ND	VQSLOD=-15
7	5541497	G	T	11002.s1	ND	VQSLOD=-1.015
7	6029453	CTGA	GTGG	11241.s1	ND	not_called
7	6029453	CTGA	GTGG	12228.p1	ND	not_called
7	6456441	A	G	14125.s1	ND	-
7	6825643	A	G	14501.p1	ND	VQSLOD=-1.874
7	7410482	A	C	14137.p1	ND	VQSLOD=-2.714
7	16737680	C	T	14327.p1	ND	-
7	21582977	G	A	13783.p1	ND	Child_dp
7	23213683	G	A	11986.s1	ND	-
7	28220218	C	T	14385.p1	ND	fa_pl
7	43540299	G	A	14625.s1	ND	-
7	45122119	G	A	13080.p1	ND	VQSLOD=-1.581
7	48287915	A	G	12228.p1	N	VQSLOD=-161.3
7	50737559	G	A	12676.p1	ND	Child_dp
7	55910833	T	A	14626.s1	ND	not_called
7	63796728	T	C	14686.s1	ND	VQSLOD=-3.855
7	66248844	C	T	11394.p1	ND	VQSLOD=-1.612
7	72130808	G	A	12636.s1	ND	VQSLOD=-1.373
7	73639045	T	G	11203.s1	ND	VQSLOD=-44.25
7	73790765	C	T	13618.p1	ND	Child_dp
7	75034207	T	C	14342.p1	ND	VQSLOD=-1.759
7	75617670	A	C	14065.p1	ND	-
7	75894746	T	C	12581.s1	ND	VQSLOD=-36.49
7	91699409	A	C	11176.s1	ND	fa_pl
7	92764199	A	G	14291.s1	ND	fa_dp
7	94293229	G	A	13604.p1	Y	mo_dp
7	98639832	T	C	14687.s1	ND	fa_pl
7	98648520	G	C	12373.s1	ND	VQSLOD=-3.754
7	100031023	T	G	11241.s1	ND	VQSLOD=-118.1
7	100031026	A	T	11241.s1	ND	VQSLOD=-20.14
7	100033271	G	C	14043.p1	ND	VQSLOD=-1.453
7	100279943	A	G	11860.p1	Y	fa_dp
7	100646795	C	T	11473.s1	ND	VQSLOD=-3.447
7	100679673	A	G	14378.p1	ND	VQSLOD=-44.54
7	100679700	T	G	14378.p1	ND	VQSLOD=-42.31
7	101459292	C	G	13332.s1	ND	VQSLOD=-1.584
7	107056479	A	G	11715.p1	ND	not_called
7	114269955	G	A	11084.p1	ND	not_called
7	114269967	G	A	11084.p1	ND	not_called
7	114269976	A	ACAACAG	11084.p1	ND	not_called
7	114270006	G	A	11084.p1	ND	not_called
7	121943850	A	C	12434.s1	ND	fa_pl
7	122769427	T	C	13187.p1	ND	not_called
7	131913232	G	A	12250.s1	ND	VQSLOD=-3.004
7	142045353	C	G	14586.p1	ND	VQSLOD=-2.487
7	142517774	T	A	14239.p1	ND	VQSLOD=-1.112
7	148801578	C	A	11676.s1	ND	VQSLOD=-71.54
7	149503920	A	G	12558.p1	ND	not_called
7	149519648	C	T	11497.p1	Y	VQSLOD=-1.747
7	150068814	G	A	11003.p1	ND	VQSLOD=-1.718
7	150721040	A	C	12786.p1	ND	VQSLOD=-2.5
7	151508896	C	A	13694.s1	ND	VQSLOD=-2.371
7	151684364	C	T	13556.p1	ND	mo_pl
7	151700023	C	A	11588.s1	ND	mo_dp
7	151774335	C	A	12340.s1	ND	VQSLOD=-0.9835
7	151917816	T	C	13858.s1	ND	VQSLOD=-1.779
7	152741204	T	G	12380.p1	ND	VQSLOD=-1.644
7	154002674	C	T	14587.s1	ND	VQSLOD=-3.992
7	155531072	CCA	C	14161.p1	N	11014.mo,11053.fa,11097.mo,11145.fa,11146.p1,11160.p1,11199.p1,11201.fa,11201.p1,11230.fa,11250.s1,11305.p1,11309.fa,11327.s1,11331.mo,11348.fa,11395.s1,11415.p1,11435.fa,11440.mo,11493.fa,11511.s1,11519.fa,11563.mo,11578.fa,11600.p1,11610.mo,11611.fa,11642.fa,11806.mo,11839.p1,11916.fa,11935.fa,11970.mo,12008.p1,12025.p1,12033.mo,12035.p1,12055.s1,12065.fa,12078.p1,12091.s1,12103.fa,12130.mo,121…
7	156555891	T	C	13563.p1	ND	VQSLOD=-1.609
8	6302217	C	T	13018.p1	ND	fa_dp
8	6794370	G	T	11080.p1	ND	not_called
8	8560083	C	A	14270.p1	ND	VQSLOD=-1.748
8	10469363	C	G	14543.p1	ND	not_called
8	12287865	A	G	14681.p1	ND	VQSLOD=-3.404
8	16935345	G	T	13636.s1	ND	-
8	17933104	G	T	11563.p1	ND	not_called
8	19813502	G	A	13851.s1	ND	fa_dp
8	21767139	G	A	13982.s1	ND	VQSLOD=-1.921
8	22019430	G	A	11008.p1	ND	-
8	22872189	C	T	12532.p1	ND	-
8	29194657	G	A	14313.s1	ND	mo_pl
8	30938419	A	G	13512.s1	ND	VQSLOD=-1.532
8	37635529	G	A	13006.s1	ND	fa_pl
8	37702544	G	A	13072.s1	ND	-
8	38849085	G	C	14315.p1	ND	-
8	42260917	AGTAACAACACCC	A	12561.s1	ND	-
8	48878986	C	CCCCCAGGCT	13879.p1	ND	-
8	59404205	C	A	11203.s1	ND	VQSLOD=-14.07
8	67062419	TTAAG	T	11530.p1	ND	VQSLOD=-1.23
8	74204650	A	G	11806.p1	ND	VQSLOD=-1.727
8	82626291	T	C	13618.p1	ND	-
8	85441764	G	T	14208.s1	ND	12066.p1,12588.p1,14208.s1
8	94767982	T	TTC	13628.s1	ND	not_called
8	95888669	A	G	12420.p1	ND	mo_dp
8	100523444	G	A	12922.s1	ND	-
8	103307441	T	G	11102.p1	ND	-
8	106814868	A	G	11442.p1	ND	VQSLOD=-1.566
8	113697748	G	A	14026.s1	ND	mo_dp
8	120583090	GA	G	11368.s1	ND	sample_missing
8	123964947	A	G	14011.p1	ND	VQSLOD=-9.664
8	124113166	T	A	13581.p1	Y	mo_pl
8	133740158	A	G	11203.s1	ND	not_called
8	144358492	G	T	14648.p1	ND	VQSLOD=-2.643
8	144657594	G	A	11673.s1	ND	Child_dp
8	144732696	C	T	11521.p1	ND	mo_dp
8	144803581	G	A	13211.s1	ND	mo_dp
8	144895053	C	G	13985.s1	ND	VQSLOD=-1.83
8	144895265	G	A	11046.s1	ND	mo_dp
8	144996005	C	T	13759.p1	ND	VQSLOD=-2.648
8	145059738	G	T	14158.s1	ND	VQSLOD=-2.838
8	145086893	T	C	11113.s1	ND	VQSLOD=-1.953
8	145113905	C	T	14163.s1	ND	fa_dp
8	145580793	CAG	C	12399.s1	ND	fa_dp
8	145618595	A	AGAGT	12528.p1	ND	not_called
8	145722858	G	A	12633.p1	ND	VQSLOD=-1.994
9	4656185	T	A	11954.p1	ND	VQSLOD=-1.003
9	8507360	G	A	14230.s1	ND	VQSLOD=-2.559
9	12702266	T	A	14508.s1	ND	-
9	14674348	T	A	14677.p1	ND	fa_pl
9	15779035	C	T	13727.s1	ND	mo_pl
9	33001572	A	G	13577.p1	ND	fa_pl
9	33798080	G	A	14151.p1	ND	VQSLOD=-3.681
9	34501122	AT	A	14446.s1	ND	mo_pl
9	35381599	G	C	13645.p1	ND	VQSLOD=-1.396
9	35676349	G	A	11085.p1	ND	not_called
9	35906276	G	A	11341.p1	ND	VQSLOD=-1.861
9	36170522	G	C	13833.s1	ND	-
9	40701729	G	A	11617.p1	ND	VQSLOD=-1.727
9	42368396	C	T	13676.p1	ND	VQSLOD=-5.432
9	43627396	C	T	13552.p1	ND	VQSLOD=-1.622
9	70918932	C	T	12869.s1	ND	VQSLOD=-1.937
9	70919009	G	A	12869.s1	ND	VQSLOD=-2.003
9	72046230	C	T	12382.p1	ND	-
9	72901094	T	C	11518.p1	ND	VQSLOD=-14.25
9	72901094	T	C	13008.p1	ND	VQSLOD=-14.25
9	72901094	T	C	13517.p1	ND	VQSLOD=-14.25
9	78631360	C	G	11291.s1	ND	-
9	78655253	C	CTG	14511.p1	ND	not_called
9	84249015	T	TGTGGTGCTCTGCATC	13640.p1	ND	VQSLOD=-1.227
9	86914658	G	C	11239.p1	ND	VQSLOD=-1.214
9	89578366	G	C	14104.p1	ND	VQSLOD=-5.653
9	89771525	A	G	12463.s1	ND	VQSLOD=-2.428
9	90746680	A	C	12492.p1	ND	VQSLOD=-1.953
9	91159334	C	A	14142.s1	ND	fa_dp
9	95796862	G	A	12479.s1	ND	VQSLOD=-1.719
9	97522302	C	T	11239.s1	ND	Child_dp
9	102380468	T	A	12395.p1	ND	not_called
9	103002453	T	C	11644.s1	ND	VQSLOD=-1.214
9	103213241	C	T	13139.p1	ND	VQSLOD=-1.57
9	103348698	G	A	13998.p1	ND	Child_dp
9	108536306	C	T	14009.p1	ND	VQSLOD=-1.147
9	109691619	C	T	13842.p1	Y	Child_dp
9	112542866	GC	T	13889.s1	ND	not_called
9	114304025	C	G	13798.s1	ND	VQSLOD=-31.5
9	115100184	A	G	12036.p1	ND	VQSLOD=-2.497
9	117044593	G	T	12380.p1	ND	-
9	117085438	G	T	12906.s1	ND	VQSLOD=-1.89
9	117099531	T	G	13629.p1	N	VQSLOD=-55.7
9	117783561	A	AG	14379.s1	ND	VQSLOD=-1.63
9	117810735	C	T	11260.s1	ND	-
9	118420423	C	T	14159.s1	ND	Child_dp
9	118422457	A	C	12224.s1	ND	not_called
9	123753455	A	G	12795.p1	ND	mo_pl
9	124073052	C	T	13718.s1	ND	VQSLOD=-1.977
9	125751730	C	T	13914.p1	ND	VQSLOD=-1.459
9	127637431	G	GCCTTAGCAGTAGGAGGACTAGGCTCCATTATAAGAGT	12563.p1	N	not_called
9	130513438	G	C	11552.p1	ND	-
9	131394552	C	G	14290.s1	ND	-
9	131515745	G	A	13637.p1	ND	-
9	134505645	A	G	12228.p1	N	VQSLOD=-63.41
9	136295001	G	C	11282.p1	ND	VQSLOD=-9.409
9	136501820	T	C	13542.p1	ND	VQSLOD=-3.581
9	137113793	A	G	12522.p1	ND	VQSLOD=-23.56
9	138709923	C	T	11337.s1	ND	fa_dp
9	138713882	T	C	11363.p1	ND	VQSLOD=-2.457
9	139262134	G	A	13443.p1	ND	VQSLOD=-1.028
9	139412361	C	T	13658.p1	ND	mo_dp
9	139906930	C	T	13520.p1	ND	VQSLOD=-2.446
9	139907554	G	A	14275.p1	ND	VQSLOD=-2.45
9	139912287	G	A	13993.p1	ND	mo_pl
9	139917312	G	C	12240.p1	ND	VQSLOD=-2.099
9	139934810	G	A	11161.p1	ND	VQSLOD=-2.058
10	1230961	G	T	14044.s1	ND	fa_pl
10	15649722	T	A	14086.p1	N	not_called
10	16737170	A	AGGG	14143.p1	ND	VQSLOD=-0.5762
10	16942870	T	C	13943.s1	ND	-
10	21112199	T	G	11630.s1	ND	VQSLOD=-154.1
10	21784698	CG	C	11368.p1	ND	sample_missing
10	23270288	T	C	14134.p1	ND	fa_dp
10	29770667	G	T	11252.p1	ND	VQSLOD=-4.166
10	31803658	A	G	13532.p1	ND	VQSLOD=-1.547
10	33200439	G	A	11568.p1	Y	VQSLOD=-1.344
10	43598098	G	T	14480.p1	ND	mo_pl
10	46998925	C	G	13775.p1	ND	fa_dp
10	49365422	A	G	14520.p1	ND	VQSLOD=-160.9
10	49939237	A	G	12673.p1	ND	VQSLOD=-2.71
10	50534797	G	A	11167.p1	Y	VQSLOD=-1.597
10	50856665	T	G	12688.p1	ND	fa_dp
10	50887799	T	C	11108.p1	ND	VQSLOD=-2.311
10	63851326	G	C	13166.p1	ND	VQSLOD=-119.2
10	69672259	A	G	13932.p1	ND	VQSLOD=-1.62
10	70105859	T	C	14114.p1	ND	Child_dp
10	71025396	A	G	13289.p1	ND	VQSLOD=-2.635
10	74095558	T	TG	13593.s1	ND	not_called
10	76970888	G	A	14356.p1	ND	13631.p1,13762.p1,14356.p1
10	78761230	G	T	13008.p1	ND	VQSLOD=-1.823
10	86230155	CAACTT	C	12299.s1	ND	VQSLOD=-1.565
10	88678971	A	G	14421.s1	ND	VQSLOD=-3.38
10	91144012	T	C	11800.s1	ND	VQSLOD=-1.751
10	93784493	T	TTTTG	11555.p1	ND	Child_alt_dp
10	93784493	T	TTTTG	13021.s1	ND	Child_alt_dp
10	94836446	A	G	14519.p1	ND	VQSLOD=-2.729
10	95278673	G	T	11808.p1	N	not_called
10	95425199	C	T	14017.s1	ND	Child_dp
10	96827403	T	C	14253.s1	ND	VQSLOD=-1.613
10	97446866	C	T	13690.p1	ND	-
10	98802811	T	TGGCCAGGAGATTCCTGGAAGAGGCA	14481.s1	ND	VQSLOD=-1.323
10	99219007	A	G	13537.p1	ND	-
10	103557857	T	A	11366.p1	ND	sample_missing
10	103990692	G	A	13838.s1	ND	VQSLOD=-1.883
10	104165274	G	A	12494.s1	ND	fa_pl
10	104572683	G	A	12671.s1	ND	VQSLOD=-1.43
10	105495554	A	G	12228.p1	ND	not_called
10	105792656	C	T	13866.s1	ND	mo_pl
10	112647536	T	C	14342.p1	ND	VQSLOD=-2.006
10	114849308	C	T	13888.p1	ND	fa_pl
10	116730168	T	C	14675.p1	ND	-
10	118764522	G	A	12706.s1	ND	12706.s1,12799.fa,14103.p1
10	127585272	T	G	13529.s1	ND	VQSLOD=-3.463
10	131757278	G	A	11406.s1	ND	fa_dp
10	132944875	C	G	13851.s1	ND	VQSLOD=-2.092
10	134147088	T	G	11291.s1	ND	VQSLOD=-44.64
10	134745272	C	CCCACAT	11480.p1	ND	VQSLOD=-1.162
10	134752145	C	T	11482.p1	ND	-
10	135094766	C	T	13083.p1	ND	fa_dp
11	294540	G	GCTCCTCACCCCCAGACTGC	12578.p1	ND	not_called
11	299392	AGGC	GGGG	11700.s1	ND	not_called
11	494988	T	G	13447.p1	ND	not_called
11	551280	G	A	11057.p1	ND	VQSLOD=-1.689
11	610966	C	G	12341.p1	Y	VQSLOD=-1.868
11	621802	C	A	12526.p1	ND	-
11	1101883	G	A	12693.p1	ND	fa_dp
11	1268459	C	T	11572.s1	ND	VQSLOD=-3.308
11	1270260	C	A	12447.p1	ND	not_called
11	1270631	G	T	11957.p1	ND	VQSLOD=-1.645
11	1466709	G	A	11029.p1	ND	VQSLOD=-1.782
11	1606038	A	G	13315.p1	ND	VQSLOD=-3.435
11	1619232	GC	G	11377.s1	ND	sample_missing
11	1629182	C	G	11479.s1	ND	not_called
11	3115506	C	T	13967.s1	ND	Child_dp
11	4615774	ATCT	C	12071.s1	ND	not_called
11	5687321	A	T	14163.s1	ND	VQSLOD=-4.607
11	9455339	C	G	11077.s1	ND	VQSLOD=-84
11	9603241	C	A	12959.p1	ND	fa_dp
11	11314679	TCATCCACGGTG	TGT	13548.p1	Y	not_called
11	17448603	A	G	13692.s1	ND	Child_dp
11	18313438	T	C	11200.s1	ND	fa_pl
11	18380128	G	A	14603.p1	N	VQSLOD=-1.263
11	18422563	G	T	14253.p1	ND	VQSLOD=-1.271
11	20628644	G	A	12646.p1	ND	not_called
11	22360097	A	G	11051.p1	ND	fa_dp
11	22646797	C	G	11114.s1	ND	fa_dp
11	33565191	T	C	12111.p1	ND	VQSLOD=-2.035
11	34107646	A	G	11520.p1	ND	VQSLOD=-1.618
11	35641119	T	A	14492.s1	ND	Child_dp
11	44072852	G	A	14403.p1	ND	VQSLOD=-38.23
11	44098819	C	T	14134.p1	ND	VQSLOD=-1.539
11	47296377	AG	A	11377.s1	ND	sample_missing
11	47703577	C	T	13471.s1	ND	-
11	55944130	A	T	12120.p1	ND	-
11	57472139	A	AG	13533.p1	ND	GT_in_fa
11	58034746	T	A	12198.p1	ND	not_called
11	58482897	C	T	11825.p1	ND	fa_pl
11	58979891	C	G	13617.p1	ND	VQSLOD=-1.086
11	59861021	C	T	11241.s1	ND	VQSLOD=-86.89
11	60637182	TCCTC	T	11268.s1	ND	VQSLOD=-1.194
11	61106538	G	A	14142.p1	ND	fa_dp
11	61295579	C	T	14270.s1	ND	VQSLOD=-1.937
11	61646061	C	T	14565.s1	ND	-
11	62302550	C	A	13016.s1	ND	Child_dp
11	62748819	G	A	13687.p1	ND	Child_dp
11	63594590	G	A	13875.s1	ND	-
11	63884337	C	G	12494.p1	ND	VQSLOD=-1.767
11	64419601	C	T	14196.p1	ND	VQSLOD=-1.288
11	64536710	C	T	13071.p1	N	-
11	64678411	G	A	12197.s1	ND	fa_dp
11	64681538	G	T	11401.s1	ND	Child_dp
11	65211992	G	C	12206.s1	ND	Child_dp
11	65403042	C	A	13821.s1	ND	VQSLOD=-16.48
11	65715186	C	T	11583.p1	ND	VQSLOD=-1.113
11	65780408	G	C	12217.p1	ND	VQSLOD=-2.751
11	65822676	C	T	14680.p1	Y	VQSLOD=-2.33
11	66264766	C	T	12229.p1	ND	-
11	66463811	C	A	11328.s1	ND	VQSLOD=-2.297
11	67171784	C	T	14286.p1	ND	VQSLOD=-1.839
11	67174308	G	A	13755.p1	ND	Child_dp
11	67395887	G	A	12437.p1	ND	mo_pl
11	71249158	T	C	14139.p1	ND	VQSLOD=-4.585
11	71504428	C	T	12636.s1	ND	VQSLOD=-1.084
11	71714953	TGGCACCAATGGC	T	12831.p1	ND	VQSLOD=-6.457
11	72598608	A	C	14093.p1	N	-
11	73843995	G	C	13931.p1	ND	-
11	76869496	G	A	13613.p1	ND	VQSLOD=-0.982
11	76925750	G	A	12462.p1	ND	VQSLOD=-3.91
11	77907385	CCGCTGGAGCGTGAGCAGTGCCTGGCGCTGCTGG	C	11872.s1	ND	VQSLOD=-1.167
11	82868635	A	G	11765.s1	ND	fa_dp
11	85622325	T	C	12794.s1	ND	-
11	88027200	C	G	12378.p1	ND	VQSLOD=-42.62
11	89486254	T	G	12997.s1	ND	VQSLOD=-1.009
11	93431113	C	A	14236.p1	N	VQSLOD=-3.984
11	95598841	C	CTATAA	13516.p1	N	VQSLOD=-7.388
11	95598844	G	A	13516.p1	ND	VQSLOD=-12.2
11	95825242	C	T	11897.s1	ND	VQSLOD=-3.422
11	103006497	A	G	12651.p1	ND	Child_dp
11	105965284	ATATT	A	13065.p1	ND	VQSLOD=-0.8529
11	111916575	CT	C	12950.s1	ND	VQSLOD=-1.989
11	111933213	C	T	14011.p1	ND	VQSLOD=-97.31
11	113675617	GCAAACTGTTC	G	11254.s1	ND	VQSLOD=-1.896
11	118770689	C	T	14136.s1	ND	-
11	119045441	G	C	14011.p1	N	VQSLOD=-10.67
11	119212596	C	A	13547.s1	ND	-
11	119535941	A	G	12926.s1	ND	fa_dp
11	120186139	G	A	12063.p1	ND	-
11	120926018	G	T	12274.p1	Y	VQSLOD=-2.622
11	123625178	C	G	13166.p1	ND	VQSLOD=-1.473
11	124252698	A	G	13777.s1	ND	VQSLOD=-1.82
11	124637785	G	A	12019.p1	ND	-
11	124738713	C	G	13764.s1	ND	VQSLOD=-2.076
11	124747997	G	A	12821.p1	ND	Child_dp
12	464317	CACTT	C	13835.s1	ND	VQSLOD=-1.583
12	988725	C	T	14119.s1	ND	VQSLOD=-1.183
12	1036068	AAGAG	A	14501.s1	ND	VQSLOD=-0.6322
12	1749155	TC	T	11368.s1	ND	sample_missing
12	6094774	C	T	11641.p1	ND	VQSLOD=-1.2
12	6439035	G	T	14152.s1	ND	Child_dp
12	6483991	C	T	13499.s1	ND	VQSLOD=-1.714
12	6709760	A	G	13346.s1	ND	VQSLOD=-44.61
12	6715436	T	C	12265.p1	ND	fa_dp
12	6969513	G	T	14676.p1	ND	VQSLOD=-1.426
12	7551148	C	T	13725.p1	ND	VQSLOD=-3.021
12	7585336	C	A	11291.s1	ND	-
12	9085433	A	G	14419.s1	ND	VQSLOD=-2.506
12	9244021	C	A	11225.s1	ND	VQSLOD=-10.27
12	9305926	G	C	13793.s1	ND	VQSLOD=-10.44
12	9578146	G	A	12582.p1	ND	VQSLOD=-7.247
12	10961899	T	C	12907.s1	ND	-
12	11244049	G	A	12664.s1	ND	VQSLOD=-2.03
12	20522435	C	T	13944.s1	ND	VQSLOD=-2.307
12	21069032	A	G	14676.p1	ND	mo_dp
12	21623297	A	AAC	11857.p1	ND	not_called
12	21791368	G	A	12358.s1	N	VQSLOD=-12.29
12	21995232	A	T	12380.p1	ND	-
12	22797132	T	C	11436.s1	ND	Child_dp
12	28412399	T	G	12029.p1	ND	VQSLOD=-3.508
12	31242358	GTGAA	ATGAG	12451.s1	ND	not_called
12	31254086	G	A	11239.s1	ND	VQSLOD=-1.603
12	31256505	A	G	14530.p1	ND	VQSLOD=-14.22
12	39973343	T	A	13793.s1	ND	VQSLOD=-80.2
12	43769283	C	A	11543.s1	ND	not_called
12	47472267	A	C	14017.p1	ND	Child_dp
12	48083006	T	G	13197.p1	ND	VQSLOD=-2.124
12	48192707	A	G	11017.s1	ND	VQSLOD=-1.664
12	48578060	A	G	14348.p1	ND	fa_dp
12	49221409	C	A	12457.s1	ND	-
12	49525149	C	T	14586.s1	ND	VQSLOD=-1.01
12	49689013	C	A	11404.p1	ND	VQSLOD=-2.359
12	50031495	C	A	12479.s1	ND	VQSLOD=-1.114
12	50188719	G	A	13290.p1	ND	mo_pl
12	53167397	G	T	12093.p1	ND	not_called
12	53497365	G	GGTGGTACCGGACAAATGGCTTAAC	13975.p1	N	VQSLOD=-1.271
12	53591453	G	T	12320.p1	ND	VQSLOD=-1.16
12	53693554	G	A	12032.s1	ND	Child_dp
12	55523996	T	C	12071.s1	ND	VQSLOD=-3.608
12	56031202	C	T	13258.s1	ND	fa_pl
12	56334395	C	A	13855.p1	ND	-
12	56720411	G	A	12772.p1	ND	-
12	56871476	C	A	13682.s1	ND	-
12	57033056	C	A	11350.s1	ND	not_called
12	57036626	C	G	11011.s1	ND	mo_dp
12	57493529	G	A	12101.p1	ND	mo_dp
12	57859708	C	T	12796.p1	ND	mo_dp
12	57870411	G	C	13088.p1	ND	mo_dp
12	58120771	G	T	13136.s1	ND	not_called
12	62954874	C	A	12220.s1	ND	fa_pl
12	65633984	C	G	14316.p1	ND	-
12	68419834	C	T	11395.p1	ND	-
12	72666691	G	A	13876.s1	ND	VQSLOD=-2.666
12	75897714	C	T	14134.p1	ND	-
12	78511923	G	T	12363.p1	Y	VQSLOD=-1.334
12	85441181	A	AAGAAAAGCGACATTG	11460.p1	ND	Child_dp
12	89918931	G	A	14444.p1	ND	-
12	91558512	G	A	11984.p1	ND	-
12	100732936	G	T	11399.s1	ND	mo_pl
12	104698489	A	G	12638.s1	ND	Child_dp
12	108618620	G	T	13864.p1	ND	not_called
12	110565272	G	C	12380.p1	ND	mo_pl
12	110895418	T	G	11630.s1	ND	not_called
12	112369449	A	AG	13757.p1	N	not_called
12	112638596	C	A	12540.p1	ND	VQSLOD=-2.289
12	120156179	A	G	12087.p1	ND	-
12	121701628	T	A	12066.s1	ND	fa_dp
12	123214180	C	T	12483.p1	ND	-
12	123868769	T	C	11489.s1	ND	-
12	124303750	G	A	14248.p1	Y	VQSLOD=-1.146
12	125396971	C	T	14521.p1	ND	VQSLOD=-1.912
12	125834485	AG	A	11380.p1	ND	sample_missing
12	129190709	G	T	14242.s1	ND	fa_pl
12	130912880	C	T	14410.p1	ND	mo_pl
12	131490601	C	T	11337.p1	ND	-
12	132530297	CT	C	14278.p1	N	not_called
12	132562223	G	T	11241.p1	ND	VQSLOD=-3.184
13	20279988	A	G	14635.s1	ND	VQSLOD=-3.256
13	21370323	G	A	13017.p1	Y	fa_dp
13	24515901	T	C	14017.s1	ND	not_called
13	24895925	T	C	11241.s1	ND	VQSLOD=-39.19
13	24895925	T	C	12228.p1	ND	VQSLOD=-39.19
13	25280524	GCCAACTACCA	CCCCG	13578.p1	ND	not_called
13	25823366	G	A	14315.p1	ND	fa_dp
13	28196176	G	T	11630.p1	ND	VQSLOD=-2.919
13	29008379	T	G	14206.p1	ND	-
13	30829747	G	C	11888.s1	ND	Child_dp
13	32931893	C	T	11149.p1	ND	Child_dp
13	42306199	A	G	12160.p1	ND	-
13	45911523	A	AACATTTTTCCATTTCTAAACCAT	11703.p1	ND	VQSLOD=-4.98
13	46549659	G	T	13593.s1	ND	not_called
13	46708253	G	A	14300.s1	ND	fa_pl
13	53035315	T	C	13896.p1	ND	VQSLOD=-6.097
13	77792097	GT	G	14174.s1	ND	VQSLOD=-0.8052
14	19573060	A	G	14339.s1	ND	VQSLOD=-2.061
14	19574253	C	T	14268.s1	ND	VQSLOD=-3.726
14	21896036	G	A	13900.p1	ND	not_called
14	22090125	C	T	12987.p1	ND	-
14	22392545	A	G	14275.s1	ND	mo_pl
14	24518042	TCCCACTGGGACCCC	T	11189.s1	ND	not_called
14	24650802	C	G	12198.p1	ND	VQSLOD=-61.64
14	24738874	C	A	11716.p1	ND	VQSLOD=-4.929
14	24843068	A	C	13760.p1	ND	VQSLOD=-1.872
14	35548132	G	A	13859.p1	Y	VQSLOD=-1.063
14	36004699	C	T	13963.p1	ND	VQSLOD=-2.182
14	50307512	C	A	11676.p1	ND	-
14	50360753	G	C	12198.p1	N	Child_alt_dp
14	50360753	G	C	12304.p1	N	mo_dp
14	50808955	C	A	11254.p1	ND	VQSLOD=-1.093
14	51378771	A	C	14243.p1	ND	-
14	55326355	G	C	14065.p1	ND	-
14	61512160	G	A	13845.p1	ND	fa_dp
14	65209905	C	T	12618.p1	ND	VQSLOD=-2.3
14	69994596	G	A	11909.s1	ND	fa_pl
14	72742901	T	TA	14387.p1	ND	11003.fa,11039.p1,11040.fa,11047.mo,11073.fa,11106.fa,11128.mo,11144.mo,11159.s1,11167.p1,11223.p1,11345.fa,11349.fa,11370.fa,11387.fa,11399.fa,11406.p1,11413.fa,11446.p1,11488.s1,11493.fa,11493.s1,11496.p1,11521.fa,11544.fa,11546.fa,11563.p1,11573.fa,11575.p1,11575.s1,11577.mo,11577.s1,11608.fa,11617.fa,11634.s1,11704.fa,11935.mo,11939.fa,11954.p1,11986.fa,11996.fa,12063.fa,12063.mo,12077.fa,120…
14	73712340	G	A	13951.s1	ND	VQSLOD=-1.285
14	73730333	CTCACT	C	12359.s1	ND	VQSLOD=-0.808
14	74539333	C	CA	14155.s1	ND	not_called
14	75287793	G	A	12235.s1	ND	-
14	75349245	GT	G	14501.p1	ND	11012.mo,11012.p1,11115.fa,11192.mo,11219.p1,11242.fa,11264.fa,11264.mo,11271.p1,11282.mo,11298.s1,11363.mo,11381.p1,11402.mo,11494.mo,11547.fa,11555.fa,11622.p1,11679.fa,11720.p1,11724.fa,11768.mo,11782.mo,11797.p1,11835.mo,11928.fa,11940.fa,12028.p1,12032.mo,12057.fa,12061.fa,12175.s1,12228.s1,12252.mo,12295.p1,12302.mo,12325.fa,12326.mo,12392.p1,12418.s1,12507.mo,12512.mo,12523.s1,12536.fa,125…
14	77493775	G	A	13120.p1	N	not_called
14	91744403	G	C	11377.p1	Y	sample_missing
14	92537396	G	GCTGCTGCTGC	11935.p1	N	not_called
14	92620782	A	G	12184.p1	ND	VQSLOD=-1.662
14	94120380	C	T	14695.p1	ND	mo_pl
14	94423291	G	T	11437.p1	ND	not_called
14	94582832	G	T	11596.s1	ND	not_called
14	95088656	C	CT	12547.p1	ND	11003.mo,11004.s1,11011.p1,11039.fa,11040.mo,11106.s1,11134.fa,11134.mo,11134.p1,11159.fa,11159.mo,11164.mo,11197.p1,11201.s1,11202.fa,11215.mo,11251.fa,11254.p1,11285.mo,11324.mo,11327.fa,11328.mo,11331.p1,11337.p1,11339.mo,11355.fa,11358.mo,11370.mo,11370.p1,11407.s1,11409.p1,11432.mo,11445.fa,11445.p1,11446.fa,11446.mo,11492.fa,11495.mo,11521.fa,11543.fa,11544.s1,11546.mo,11575.fa,11575.s1,115…
14	96798712	A	T	11203.s1	ND	VQSLOD=-87.7
14	99969307	G	C	14432.s1	ND	VQSLOD=-2.235
14	100531821	G	C	13798.s1	ND	VQSLOD=-86.88
14	101349770	C	T	12015.p1	ND	not_called
14	102446851	C	T	14015.p1	Y	fa_dp
14	102698162	C	T	11792.p1	ND	fa_dp
14	103405969	T	C	13934.p1	Y	-
14	103806868	CGAA	C	12224.p1	ND	12046.fa,12224.p1,14160.s1,14267.p1
14	105420921	G	A	12602.s1	ND	VQSLOD=-1.104
14	105612938	C	G	11508.p1	ND	Child_dp
14	106054593	T	C	12063.p1	ND	VQSLOD=-59.51
14	106207950	C	T	14613.s1	ND	VQSLOD=-3.001
14	106236132	G	T	12467.s1	ND	not_called
14	106306970	C	T	13904.p1	ND	fa_dp
14	106330393	G	C	11572.p1	ND	VQSLOD=-2.531
14	106330402	G	C	11572.p1	ND	VQSLOD=-3.863
14	106330467	A	T	11572.p1	ND	-
14	106539261	G	A	13491.p1	ND	VQSLOD=-3.532
14	106725502	A	G	11845.p1	ND	VQSLOD=-3.133
14	106815782	C	G	11572.p1	ND	VQSLOD=-3.501
14	106815790	T	C	11572.p1	ND	VQSLOD=-6.361
14	106815805	A	C	11572.p1	ND	VQSLOD=-6.513
14	106815924	C	T	11572.p1	ND	VQSLOD=-2.661
15	22848282	A	G	13858.s1	ND	Child_dp
15	28460913	G	A	11521.p1	N	VQSLOD=-3.441
15	30663319	C	T	14277.p1	ND	-
15	31352736	AAC	A	11195.p1	ND	mo_pl
15	34547613	G	A	14526.p1	ND	VQSLOD=-1.442
15	35084465	G	A	13418.p1	ND	VQSLOD=-1.287
15	38808422	C	T	11144.p1	ND	-
15	40660654	G	A	11378.s1	ND	VQSLOD=-2.674
15	40855145	A	G	14458.s1	ND	-
15	41059454	C	T	13544.s1	ND	fa_dp
15	41229594	C	T	14653.s1	ND	VQSLOD=-2.418
15	42143132	G	C	13233.s1	ND	VQSLOD=-1.067
15	42500338	A	C	13890.s1	ND	VQSLOD=-103.4
15	43501577	T	G	13080.s1	ND	VQSLOD=-1.76
15	43922890	T	C	13752.s1	ND	VQSLOD=-1.241
15	44128398	C	A	12014.p1	ND	-
15	45465888	G	A	12123.p1	ND	mo_dp
15	50836016	C	G	13573.s1	ND	fa_dp
15	51766611	C	T	14077.p1	Y	VQSLOD=-1.591
15	52656764	A	G	13538.s1	ND	fa_pl
15	56122732	C	A	13417.s1	ND	not_called
15	56164686	T	C	12891.p1	ND	VQSLOD=-1.417
15	56388396	C	G	14168.s1	ND	VQSLOD=-3.053
15	56657711	G	C	14463.s1	ND	fa_dp
15	57815788	G	T	13494.p1	Y	not_called
15	63089481	T	A	11143.s1	ND	Child_dp
15	63855218	T	C	13931.p1	ND	VQSLOD=-1.517
15	65239714	C	G	11124.p1	ND	not_called
15	65369229	G	A	11497.p1	Y	fa_dp
15	65993482	G	A	12228.p1	N	VQSLOD=-36.31
15	66644578	T	C	14523.p1	ND	-
15	67073550	G	A	14671.p1	ND	VQSLOD=-1.756
15	69080207	CTTCGAGTTTGCCTTCA	C	13987.p1	Y	VQSLOD=-0.4659
15	74238793	T	A	14240.p1	ND	Child_dp
15	74427159	G	A	11016.s1	ND	fa_dp
15	75093111	G	C	11214.p1	ND	VQSLOD=-1.976
15	75585505	G	A	13165.s1	ND	VQSLOD=-3.32
15	75815580	G	A	14284.p1	ND	VQSLOD=-1.435
15	75969055	C	A	13947.p1	ND	mo_pl
15	75969490	A	C	14201.s1	ND	VQSLOD=-16.24
15	78403610	G	A	14115.s1	ND	mo_dp
15	78558681	T	C	13781.s1	ND	-
15	86311780	G	A	12462.p1	Y	-
15	89155080	C	G	11291.s1	ND	VQSLOD=-54.01
15	89398785	AGGACA	GAGACC	13567.s1	ND	not_called
15	90213215	C	T	13526.s1	ND	Child_dp
15	91010810	C	T	13762.p1	ND	VQSLOD=.
15	92981804	G	A	13203.s1	ND	Child_dp
15	99251260	G	A	13102.p1	ND	VQSLOD=-160.1
15	100272044	T	C	12820.p1	Y	mo_pl
15	100272044	T	C	12360.p1	N	-
15	102245954	C	T	11651.s1	ND	VQSLOD=-1.187
16	109121	A	G	13681.s1	ND	mo_pl
16	231009	G	C	14119.s1	ND	Child_dp
16	736059	G	A	14444.s1	ND	mo_dp
16	1128976	A	AG	11346.p1	N	not_called
16	1258009	G	A	14421.p1	ND	fa_pl
16	1291194	T	G	14362.s1	ND	VQSLOD=-4.77
16	1364387	G	A	11166.p1	ND	VQSLOD=-1.323
16	1510938	C	T	14037.p1	ND	VQSLOD=-4.015
16	1810500	A	T	11354.s1	ND	VQSLOD=-2.095
16	2086460	C	T	11600.p1	Y	VQSLOD=-2.447
16	2203316	G	A	12905.s1	ND	fa_pl
16	2226351	G	A	13983.p1	ND	Child_dp
16	2327962	G	T	13821.s1	ND	VQSLOD=-303.4
16	2347351	G	T	11793.p1	ND	VQSLOD=-1.26
16	2523462	A	C	13617.s1	ND	-
16	2546400	A	C	12638.p1	ND	not_called
16	2580900	C	A	12297.p1	ND	not_called
16	2811996	C	T	13283.p1	ND	VQSLOD=-1.22
16	2983799	T	C	12922.s1	ND	VQSLOD=-2.759
16	3117636	C	T	14090.s1	ND	VQSLOD=-1.401
16	3434733	C	A	13409.p1	ND	VQSLOD=-1.91
16	3452387	C	T	13965.s1	ND	mo_pl
16	3545330	C	A	13534.p1	ND	mo_dp
16	5140539	CGG	C	12603.p1	N	VQSLOD=-1.769
16	5140572	C	G	12603.p1	ND	VQSLOD=-19.78
16	5140580	A	G	12603.p1	ND	VQSLOD=-35.69
16	8851709	C	T	13712.s1	ND	-
16	10524650	T	A	13271.s1	ND	GT_in_mo
16	15102620	A	G	13227.s1	ND	VQSLOD=-2.636
16	15690622	C	T	11264.s1	ND	-
16	16272712	G	A	13621.s1	ND	Child_dp
16	19567064	C	T	13324.p1	ND	-
16	20360274	G	A	12011.s1	ND	VQSLOD=-19.46
16	20360274	G	A	13890.s1	ND	VQSLOD=-19.46
16	21289423	C	A	11303.p1	ND	VQSLOD=-23.07
16	21968896	C	T	12573.p1	ND	fa_dp
16	22546147	G	A	13043.s1	ND	VQSLOD=-2.261
16	23479019	T	C	11122.p1	ND	VQSLOD=-1.422
16	27692862	C	T	13349.p1	ND	fa_dp
16	29888716	C	T	11241.p1	ND	VQSLOD=-2.14
16	30106412	C	T	11055.p1	ND	VQSLOD=-1.469
16	30484119	C	A	13807.p1	ND	-
16	30685295	T	C	14142.p1	ND	VQSLOD=-3.511
16	30774543	G	A	12497.p1	ND	-
16	30783215	G	A	11857.s1	ND	mo_dp
16	30978401	T	C	11143.p1	ND	VQSLOD=-3.195
16	31096344	G	A	13774.s1	ND	VQSLOD=-1.833
16	31235510	GA	AT	11310.s1	ND	not_called
16	31341200	G	A	11601.s1	ND	-
16	31895888	CAGA	C	14023.s1	ND	-
16	50368808	T	TGGCTAAG	11316.p1	ND	VQSLOD=-5.11
16	53358273	A	G	11722.s1	ND	VQSLOD=-60.41
16	53358273	A	G	12011.s1	ND	VQSLOD=-60.41
16	57697480	T	C	13188.p1	ND	VQSLOD=-9.786
16	57832000	C	A	14421.s1	ND	VQSLOD=-2.696
16	57921743	T	G	12228.p1	ND	VQSLOD=-26.1
16	58031609	G	A	13487.s1	ND	Child_dp
16	58201131	C	T	14404.p1	ND	VQSLOD=-1.715
16	67183870	G	T	13677.p1	ND	fa_dp
16	67234899	G	C	11030.s1	ND	VQSLOD=-1.677
16	67919606	A	C	14604.p1	ND	VQSLOD=-7.195
16	68267733	AAT	A	12810.s1	Y	not_called
16	69922119	C	T	12785.p1	Y	VQSLOD=-2.444
16	70578434	G	A	11356.s1	ND	VQSLOD=-2.566
16	74442852	G	A	12857.p1	ND	VQSLOD=-3.176
16	74942895	A	G	13584.s1	ND	VQSLOD=-2.94
16	75146395	C	T	14373.p1	ND	VQSLOD=-2.449
16	75146782	G	A	13836.p1	ND	fa_dp
16	75269712	T	G	14219.s1	ND	VQSLOD=-1.65
16	75513160	G	A	12869.p1	ND	VQSLOD=-2.877
16	79245677	G	C	12228.p1	ND	VQSLOD=-3.122
16	81301524	C	A	12083.p1	ND	-
16	84075582	C	T	13133.s1	ND	VQSLOD=-1.321
16	84132890	G	T	12228.p1	N	VQSLOD=-10.5
16	85143894	G	A	13796.p1	Y	VQSLOD=-2.543
16	85143904	G	A	13538.p1	ND	-
16	85814902	G	T	14011.s1	ND	not_called
16	85952187	G	A	12429.p1	ND	fa_pl
16	87147872	G	C	13715.p1	ND	Child_dp
16	87678134	C	T	12775.s1	ND	-
16	87754122	C	T	13329.p1	ND	VQSLOD=-1.698
16	87754428	A	C	12228.p1	ND	VQSLOD=-33.7
16	88691091	C	CAAGCCAGGAGACCCTCGGG	14039.p1	Y	VQSLOD=-4.515
16	88780980	C	T	13064.s1	ND	VQSLOD=-2.266
16	88787105	G	C	14011.p1	ND	VQSLOD=-18.57
16	88792870	G	A	13071.p1	ND	fa_dp
16	88804418	C	A	13808.s1	ND	VQSLOD=-20.63
16	88904144	G	T	13447.p1	N	VQSLOD=-2.658
16	89351414	G	A	13038.s1	ND	fa_dp
16	89846267	C	G	11504.p1	ND	VQSLOD=-42.15
16	90095511	TG	AT	11546.s1	Y	not_called
16	90095628	G	GCCTATGGGGCA	14642.s1	ND	not_called
17	1385822	CGTTCCGGAGG	C	13932.s1	ND	-
17	1563704	T	C	12838.p1	ND	VQSLOD=-1.31
17	1577806	T	C	12950.s1	ND	Child_dp
17	1629732	G	A	11347.s1	ND	VQSLOD=-1.266
17	1936801	C	T	13821.s1	ND	fa_pl
17	3100807	G	A	13409.p1	ND	VQSLOD=-93.7
17	3527543	A	C	12631.p1	ND	VQSLOD=-3.894
17	3651368	A	T	11251.p1	ND	-
17	4020482	T	G	14307.s1	ND	-
17	4389753	G	A	12355.p1	ND	Child_dp
17	4647529	G	C	12772.p1	ND	-
17	4803727	C	CGGGGTCTGCA	12211.s1	ND	Child_dp
17	5012906	C	T	14329.s1	ND	-
17	7125640	G	T	14376.p1	ND	fa_dp
17	7318418	C	T	13367.p1	Y	mo_pl
17	7348621	C	T	11717.s1	ND	VQSLOD=-2.403
17	7611349	C	T	11579.p1	ND	mo_dp
17	12647525	A	C	13447.s1	ND	VQSLOD=-37.94
17	12888035	A	G	11216.s1	ND	11216.s1,11579.p1,13710.fa,14306.fa
17	13399996	T	G	11561.p1	ND	VQSLOD=-2.567
17	15640780	G	C	14045.p1	ND	VQSLOD=-1.794
17	16455540	T	C	11366.p1	ND	sample_missing
17	18221381	T	G	11203.s1	ND	not_called
17	18394561	G	A	14317.p1	ND	VQSLOD=-1.596
17	27076365	G	C	12728.p1	ND	VQSLOD=-1.891
17	27225578	G	A	12782.s1	ND	mo_dp
17	27903116	C	G	13911.p1	ND	-
17	27903316	T	A	11553.s1	ND	mo_dp
17	31258678	G	T	11060.p1	N	not_called
17	32906121	C	G	12317.s1	ND	VQSLOD=-36.93
17	33769093	TG	T	14357.s1	ND	-
17	34499220	C	T	14594.p1	ND	VQSLOD=-3.497
17	35913850	C	T	13289.s1	ND	fa_pl
17	36724410	A	G	13274.p1	ND	VQSLOD=-63.41
17	36889560	G	T	14128.s1	ND	not_called
17	37360818	C	G	12772.p1	ND	VQSLOD=-6.526
17	38146436	G	A	13628.s1	ND	-
17	38243055	G	A	12646.s1	ND	VQSLOD=-2.525
17	38420968	A	C	11611.p1	ND	not_called
17	39280069	G	A	13574.s1	ND	not_called
17	39742664	G	A	11450.p1	ND	-
17	40489892	AACTCCTTGACCTGAGGGAAT	A	13702.p1	ND	VQSLOD=-4.461
17	40695125	G	T	12394.s1	ND	VQSLOD=-1.522
17	41345674	G	A	14698.p1	ND	fa_dp
17	42334859	G	A	12444.p1	ND	VQSLOD=-79.2
17	42476555	T	C	11161.p1	ND	-
17	43333119	C	G	12335.p1	ND	VQSLOD=-6.515
17	44068810	C	A	14669.s1	ND	fa_dp
17	45221313	G	T	13316.s1	ND	VQSLOD=-3.727
17	45906025	T	C	14065.s1	ND	-
17	45915978	G	A	13580.s1	ND	Child_dp
17	46655637	G	A	12837.p1	ND	VQSLOD=-0.9878
17	47788683	G	C	13798.s1	ND	VQSLOD=-20.49
17	56349101	CGGACA	C	11734.p1	N	VQSLOD=-1.161
17	56676954	T	C	11107.p1	ND	VQSLOD=-1.786
17	58603210	G	GAGCGGATGTAGTTGTCCACGAC	12361.s1	ND	-
17	60060307	C	T	12907.s1	ND	-
17	60821750	A	G	13869.p1	ND	-
17	61151283	G	C	11420.s1	ND	-
17	61950047	C	G	13864.p1	ND	VQSLOD=-6.088
17	61994789	G	C	11505.p1	ND	VQSLOD=-2.115
17	62049125	G	A	13646.p1	Y	VQSLOD=-1.09
17	66247017	GA	TT	12228.p1	ND	not_called
17	66449025	C	T	12356.p1	ND	-
17	67178346	C	T	11550.p1	ND	GT_in_fa
17	67178453	A	G	12564.p1	ND	VQSLOD=-1.894
17	68926887	ATT	A	13264.p1	ND	not_called
17	68926894	A	T	13264.p1	ND	not_called
17	72436059	G	A	12120.s1	ND	mo_dp
17	72889682	C	CGTAGGTTCCATG	14111.p1	ND	not_called
17	73209219	G	T	11488.p1	ND	not_called
17	73888953	C	T	11664.p1	ND	VQSLOD=-1.197
17	73894951	G	T	13894.p1	ND	VQSLOD=-30.98
17	74287197	C	A	11948.p1	ND	VQSLOD=-44.22
17	74944056	C	T	14048.p1	ND	VQSLOD=-2.087
17	76187161	G	T	11946.s1	ND	not_called
17	76227811	G	A	11099.s1	ND	mo_dp
17	76475120	G	A	11627.p1	ND	-
17	76571117	C	T	14117.s1	ND	VQSLOD=-1.375
17	76993146	C	T	13604.s1	ND	fa_pl
17	77090623	C	T	11569.s1	ND	VQSLOD=-2.689
17	77092706	A	C	11202.p1	ND	VQSLOD=-4.25
17	77092710	T	C	11202.p1	ND	VQSLOD=-3.614
17	78032282	G	T	11964.p1	ND	mo_pl
17	78059893	C	A	13821.s1	ND	not_called
17	78092071	G	T	11017.s1	ND	VQSLOD=-2.128
17	78113792	G	C	12077.p1	ND	-
17	78165211	G	A	11724.s1	ND	fa_dp
17	78169414	C	T	13183.p1	ND	Child_dp
17	78263533	G	A	13319.p1	Y	fa_pl
17	78899288	C	T	14696.s1	ND	Child_dp
17	79220023	T	C	13188.s1	ND	VQSLOD=-16.83
17	79427677	C	T	11519.s1	ND	VQSLOD=-3.092
17	79618077	G	T	13556.s1	ND	VQSLOD=-1.494
17	79768754	G	A	13309.p1	ND	-
17	79846361	G	A	11420.s1	ND	fa_pl
17	79848717	A	G	11571.s1	ND	VQSLOD=-1.271
17	79865517	G	A	13999.p1	ND	Child_dp
17	79917434	A	C	12157.p1	N	VQSLOD=-8.008
17	80016310	C	T	13312.p1	ND	Child_dp
17	80018854	G	A	12208.p1	ND	Child_dp
17	80038227	G	C	14433.p1	ND	VQSLOD=-1.399
17	80400334	C	T	13639.p1	ND	VQSLOD=-2.394
17	80706720	T	C	13522.s1	ND	VQSLOD=-2.383
18	678646	G	A	12481.s1	ND	-
18	2595619	C	T	12842.p1	ND	VQSLOD=-1.337
18	7888207	C	T	13529.s1	ND	VQSLOD=-1.997
18	14852195	C	T	13222.p1	ND	VQSLOD=-4.492
18	20572852	GA	G	13187.s1	ND	fa_pl
18	21119978	T	C	14339.p1	ND	Child_dp
18	28986070	T	G	11630.s1	ND	VQSLOD=-58.16
18	29432368	C	A	13560.p1	ND	not_called
18	29432368	C	A	14054.s1	ND	not_called
18	29973019	T	C	12706.p1	ND	mo_pl
18	34855162	C	A	14214.p1	Y	fa_dp
18	44140062	G	T	12296.p1	ND	VQSLOD=-1.584
18	44549371	C	G	11028.p1	ND	VQSLOD=-6.872
18	47101933	G	A	13529.s1	ND	-
18	47390551	A	G	11366.s1	ND	sample_missing
18	50432709	G	A	11608.p1	ND	VQSLOD=-1.032
18	56390408	C	T	14300.p1	ND	-
18	74563859	T	A	11203.s1	ND	VQSLOD=-94.52
18	77160481	T	G	12961.p1	Y	VQSLOD=-2.801
19	757877	AG	A	11380.p1	ND	sample_missing
19	1037739	A	G	12472.p1	N	VQSLOD=-3.275
19	1049436	T	C	14263.s1	ND	not_called
19	1257077	C	G	12103.p1	ND	VQSLOD=-1.154
19	1438831	G	T	14588.p1	Y	VQSLOD=-2.956
19	1918202	C	T	13076.p1	ND	fa_pl
19	1978352	G	C	11459.p1	ND	-
19	1978527	G	A	14055.s1	ND	mo_dp
19	2210658	C	T	11011.s1	ND	VQSLOD=-2.061
19	2269606	A	G	14012.p1	ND	Child_dp
19	3005882	T	C	11420.p1	ND	VQSLOD=-2.925
19	3196161	C	T	13914.p1	ND	VQSLOD=-1.902
19	3643223	T	TGCGGATGCCTCGCCCACCTGTACC	13642.s1	ND	VQSLOD=-2.132
19	3985422	G	A	14460.s1	ND	fa_dp
19	4028962	C	G	11676.s1	ND	not_called
19	4216259	C	T	14291.p1	ND	VQSLOD=-1.519
19	4361593	T	G	12656.p1	ND	VQSLOD=-9.303
19	4818360	G	A	14066.p1	ND	VQSLOD=-1.223
19	5225807	C	A	12603.p1	ND	not_called
19	5512093	T	C	12030.p1	ND	VQSLOD=-1.748
19	5707168	G	A	11236.p1	ND	Child_dp
19	5744496	C	T	14315.p1	ND	not_called
19	6470289	G	T	12198.p1	ND	VQSLOD=-8.115
19	6697642	C	T	11138.p1	ND	Child_dp
19	6709711	T	G	14245.p1	ND	fa_dp
19	6753564	G	A	13882.s1	ND	fa_pl
19	7542265	C	T	12250.p1	ND	Child_dp
19	7607875	AC	A	11380.p1	ND	sample_missing
19	7620502	G	A	14335.s1	ND	VQSLOD=-1.238
19	7965487	G	A	14252.p1	ND	12925.fa,13764.mo,14252.p1
19	8386254	G	A	13332.s1	ND	VQSLOD=-1.842
19	8551067	T	C	14543.p1	ND	not_called
19	9025010	C	A	14404.s1	ND	VQSLOD=-7.32
19	10229751	AGTCCTC	A	12198.p1	ND	VQSLOD=-1.608
19	10229758	ACTCACCTCCCGGCAG	A	12198.p1	N	VQSLOD=-2.202
19	10577771	C	T	13431.p1	ND	VQSLOD=-2
19	10792656	A	G	11201.s1	ND	Child_dp
19	12246720	C	T	14137.s1	ND	VQSLOD=-1.188
19	12868479	A	T	14473.p1	ND	VQSLOD=-1.641
19	13059573	C	T	14264.p1	ND	fa_pl
19	15353791	G	A	13272.p1	Y	VQSLOD=-3.387
19	15375549	T	C	13256.p1	Y	VQSLOD=-3.662
19	15587095	T	C	11330.p1	ND	-
19	16536079	C	T	12221.s1	ND	-
19	16982035	C	T	14481.s1	ND	-
19	17430449	T	C	13329.p1	ND	VQSLOD=-1.697
19	17766674	T	C	12011.s1	ND	not_called
19	17766754	C	T	11909.s1	ND	VQSLOD=-1.789
19	17881398	G	T	14379.s1	ND	12929.s1,14208.s1,14379.s1
19	18233537	C	G	14127.p1	ND	-
19	19257456	C	T	13102.p1	ND	VQSLOD=-44.36
19	20229093	C	T	11470.p1	ND	not_called
19	20296810	AAGC	T	13769.p1	ND	not_called
19	21607078	C	T	11681.p1	ND	not_called
19	22574468	G	A	11780.p1	ND	VQSLOD=-3.499
19	31039705	AC	A	11588.p1	ND	mo_dp
19	34003589	G	A	12704.p1	ND	mo_dp
19	36048563	C	A	14179.s1	ND	VQSLOD=-2.775
19	36211143	T	G	12123.p1	ND	mo_dp
19	36222846	T	G	14329.p1	ND	VQSLOD=-1.331
19	39322374	G	A	13772.p1	ND	mo_dp
19	39412280	G	A	12796.s1	ND	fa_dp
19	39876747	G	C	11895.s1	ND	VQSLOD=-6.43
19	40376361	G	C	14168.p1	ND	mo_pl
19	41071473	G	C	14043.s1	ND	-
19	41596304	T	C	13330.s1	ND	VQSLOD=-1.702
19	42190985	G	A	11453.s1	ND	-
19	42383353	G	A	11982.p1	ND	mo_pl
19	42546852	C	T	13628.p1	Y	Child_dp
19	43514210	A	G	12451.s1	ND	VQSLOD=-3.012
19	44302731	G	A	13094.p1	ND	fa_pl
19	44679683	C	T	13758.p1	Y	Child_dp
19	44738948	A	G	12334.s1	ND	mo_pl
19	44933156	G	A	13722.p1	ND	fa_dp
19	44946983	T	C	13008.p1	ND	VQSLOD=-15.93
19	44946983	T	C	13517.p1	ND	VQSLOD=-15.93
19	44946983	T	C	13668.p1	ND	VQSLOD=-15.93
19	44946983	T	C	13741.p1	ND	VQSLOD=-15.93
19	45315607	C	T	11928.p1	ND	VQSLOD=-2.248
19	47228172	C	A	13037.p1	ND	-
19	48176903	C	G	13565.s1	ND	VQSLOD=-3.165
19	48253550	G	T	13625.s1	ND	fa_pl
19	49254286	G	A	12548.s1	ND	VQSLOD=-1.476
19	49442716	C	T	12728.s1	ND	fa_pl
19	50243380	G	A	11225.s1	ND	mo_dp
19	50727384	G	A	12536.s1	ND	-
19	50795591	G	A	13968.s1	ND	VQSLOD=-2.967
19	51169513	C	T	12591.p1	Y	fa_dp
19	51471365	G	A	14077.s1	ND	VQSLOD=-3.174
19	51728367	CCT	C	14436.p1	ND	fa_pl
19	51827014	G	A	12573.s1	ND	mo_pl
19	51853670	G	A	14535.p1	ND	VQSLOD=-1.245
19	51920851	G	A	13734.s1	ND	Child_dp
19	52133140	C	G	13019.p1	ND	VQSLOD=-2.355
19	52825090	T	G	14113.s1	ND	Child_dp
19	53050820	T	G	11634.s1	ND	VQSLOD=-15.09
19	54578317	A	G	14360.p1	ND	VQSLOD=-30.41
19	54746624	C	T	13171.p1	ND	VQSLOD=-1.278
19	55286751	C	G	13942.s1	ND	-
19	55418040	G	A	14300.p1	ND	fa_dp
19	55591502	G	A	12960.p1	ND	mo_dp
19	55805700	GA	G	11944.p1	Y	VQSLOD=-0.8602
19	55999910	C	T	13838.p1	ND	VQSLOD=-2.532
19	56103920	G	C	11989.p1	ND	not_called
19	56196973	C	T	11461.p1	ND	VQSLOD=-3.07
19	58452698	C	A	12198.p1	ND	VQSLOD=-1.652
19	58951095	C	A	14283.p1	ND	VQSLOD=-12.14
19	59028431	CAG	C	14231.p1	Y	Child_dp
20	1161761	G	A	12361.s1	ND	fa_pl
20	1584756	C	T	11979.s1	ND	VQSLOD=-1.922
20	2320478	C	T	14517.p1	ND	-
20	3649564	T	G	11364.s1	ND	VQSLOD=-30.08
20	3729134	C	A	12869.s1	ND	VQSLOD=-80.87
20	6750932	C	T	14349.p1	ND	fa_pl
20	10603465	C	A	14031.p1	ND	fa_dp
20	21224956	CT	C	12919.s1	ND	VQSLOD=-0.828
20	21376798	C	T	11290.p1	ND	VQSLOD=-1.654
20	26061823	G	A	11460.p1	ND	VQSLOD=-1.506
20	29589688	C	T	11180.s1	ND	VQSLOD=-13.79
20	31021464	C	T	11291.s1	ND	VQSLOD=-61.59
20	34542214	G	C	11740.p1	ND	VQSLOD=-1.303
20	34778600	G	A	13771.p1	ND	Child_dp
20	36022311	T	TG	14520.s1	ND	VQSLOD=-0.8418
20	36022314	C	CACCGGGCTTG	14520.s1	ND	VQSLOD=-7.247
20	36668953	T	TC	14239.s1	ND	VQSLOD=-0.7433
20	36855635	A	G	11506.p1	N	not_called
20	36869368	C	T	13336.p1	Y	Child_dp
20	41419995	A	G	12198.p1	ND	VQSLOD=-46.57
20	42343883	TG	T	12418.p1	Y	VQSLOD=-0.8583
20	43567299	C	T	14015.s1	ND	VQSLOD=-4.844
20	46268338	G	A	13712.s1	ND	Child_dp
20	52192721	A	G	14118.s1	ND	fa_dp
20	56675934	T	G	11208.s1	ND	not_called
20	56675934	T	G	14348.s1	ND	not_called
20	58562669	C	T	12602.s1	ND	VQSLOD=-3.186
20	60148128	AGATGGT	GGA	11316.p1	ND	not_called
20	60485668	G	A	11074.p1	ND	VQSLOD=-2.313
20	60848399	C	T	11364.s1	ND	VQSLOD=-26.48
20	60883783	A	C	11215.p1	ND	not_called
20	60927278	C	A	14317.s1	ND	not_called
20	61444962	C	T	12701.s1	ND	VQSLOD=-1.775
20	61919032	C	A	13092.s1	ND	VQSLOD=-5.596
20	62126140	G	A	13529.p1	ND	VQSLOD=-1.727
20	62223986	G	A	14408.p1	ND	-
20	62322272	A	G	11555.p1	ND	not_called
20	62839431	G	GGAA	14077.s1	ND	not_called
21	10969155	A	AGATAGAAGAC	14513.p1	ND	not_called
21	11098764	G	A	13816.s1	ND	VQSLOD=-3.449
21	22906842	C	T	14111.p1	ND	fa_dp
21	28316922	G	A	13058.p1	ND	-
21	30365190	C	G	14565.s1	ND	VQSLOD=-1.61
21	38567961	G	A	13323.p1	ND	-
21	39086861	G	T	13330.p1	ND	VQSLOD=-3.383
21	41648218	C	T	13705.s1	ND	-
21	42080367	G	C	13763.s1	ND	Child_dp
21	43246423	A	G	14067.p1	ND	mo_pl
21	45711076	G	A	12664.p1	ND	fa_dp
21	45959380	C	T	14350.p1	ND	VQSLOD=-4.142
21	45959387	C	T	14350.p1	ND	VQSLOD=-3.848
21	46011858	A	G	12944.p1	ND	VQSLOD=-2.137
21	46032005	TC	T	13844.p1	ND	VQSLOD=-1.362
21	46086663	G	A	12805.p1	ND	VQSLOD=-2.859
21	46309390	C	T	12991.p1	ND	Child_dp
21	46354765	C	G	13535.s1	ND	Child_dp
21	46841514	CCTCTT	C	11654.s1	ND	fa_pl
22	21327609	C	T	11146.p1	ND	Child_dp
22	21988673	A	C	13864.s1	ND	-
22	21989023	C	G	13558.p1	ND	fa_dp
22	23135375	C	T	13898.s1	ND	VQSLOD=-10.75
22	23154583	C	G	11572.p1	ND	VQSLOD=-1.202
22	23223409	A	G	11572.p1	ND	VQSLOD=-1.854
22	23243354	C	T	14134.p1	ND	VQSLOD=-2.136
22	23653904	C	G	12308.p1	ND	VQSLOD=-3.497
22	24040442	C	G	11630.s1	ND	VQSLOD=-90.98
22	25024161	G	A	12175.p1	N	VQSLOD=-6.372
22	25024173	C	G	12175.p1	ND	VQSLOD=-5.744
22	26830090	T	C	13499.p1	ND	VQSLOD=-1.918
22	28378337	A	G	14103.s1	ND	-
22	30409469	A	T	14011.p1	ND	VQSLOD=-51.2
22	31003297	T	C	14686.s1	ND	fa_dp
22	31858907	T	C	12285.s1	ND	-
22	31985449	C	A	13585.s1	ND	Child_dp
22	34019065	A	G	13758.p1	ND	VQSLOD=-1.693
22	36140283	C	T	12354.p1	ND	fa_dp
22	37491964	C	T	14424.s1	ND	-
22	37771590	G	C	12154.s1	ND	VQSLOD=-1.351
22	38466910	G	A	11110.s1	ND	VQSLOD=-1.353
22	38699257	C	G	14416.s1	ND	-
22	38884082	G	A	12859.p1	ND	VQSLOD=-2.017
22	39224454	C	T	13993.p1	ND	Child_dp
22	39917832	TC	T	13152.p1	Y	VQSLOD=-0.722
22	40066099	C	T	13939.p1	ND	VQSLOD=-2.906
22	41924508	C	A	13855.s1	ND	-
22	42524883	G	A	13007.s1	ND	VQSLOD=-1.484
22	42805532	G	A	14354.p1	ND	VQSLOD=-1.59
22	42968423	C	T	14549.s1	ND	VQSLOD=-2.184
22	43625062	C	A	13107.s1	ND	fa_dp
22	44237745	C	A	11124.p1	N	VQSLOD=-35
22	44237745	C	A	14011.p1	N	VQSLOD=-35
22	47569278	C	T	11629.p1	ND	-
22	50316255	T	C	14011.p1	ND	not_called
22	50470311	C	T	13852.s1	ND	-
22	50483702	C	T	13012.s1	ND	VQSLOD=-3.206
22	50899124	A	T	12229.s1	ND	VQSLOD=-1.288
22	50902984	C	T	12778.s1	ND	VQSLOD=-1.053
22	50904296	C	G	12563.p1	ND	VQSLOD=-1.031
X	1413286	A	T	14066.s1	ND	-
X	1746562	GA	G	14001.s1	ND	not_called
X	2832722	C	A	11421.p1	ND	not_called
X	11130286	C	T	12614.p1	ND	-
X	12627964	A	G	12296.p1	ND	VQSLOD=-61.25
X	12828165	A	C	11350.s1	ND	not_called
X	12848431	G	A	13639.s1	ND	VQSLOD=-1.436
X	13774696	G	T	13134.p1	Y	VQSLOD=-4.285
X	14550487	T	G	14167.s1	ND	-
X	18936862	C	A	13335.s1	N	VQSLOD=-20.12
X	18936862	C	A	13447.s1	N	VQSLOD=-20.12
X	18936862	C	A	13606.s1	N	VQSLOD=-20.12
X	19968968	C	T	11491.p1	ND	VQSLOD=-1.518
X	20227514	G	A	12850.p1	ND	fa_dp
X	27765609	T	G	11291.s1	ND	VQSLOD=-49.89
X	30872306	A	C	13335.s1	ND	VQSLOD=-11.86
X	37027987	C	T	14486.s1	ND	-
X	38016249	G	C	13733.p1	ND	VQSLOD=-86.25
X	47044707	C	T	14011.p1	ND	VQSLOD=-44.1
X	48458694	C	T	13222.p1	ND	VQSLOD=-32.52
X	48650320	C	G	13447.s1	ND	VQSLOD=-49.75
X	49076227	C	CTCTTCT	14425.s1	ND	not_called
X	49454059	C	G	13821.s1	ND	VQSLOD=-41.37
X	49598453	T	G	11291.s1	ND	VQSLOD=-59.43
X	53577640	T	G	12378.p1	N	VQSLOD=-161.2
X	54319692	C	T	13130.s1	ND	-
X	54783556	A	AG	13629.p1	N	not_called
X	67943803	C	T	13880.p1	ND	VQSLOD=-1.569
X	69282584	T	A	13772.s1	ND	Child_dp
X	70320825	G	A	11124.p1	N	VQSLOD=-170.7
X	70320825	G	A	12565.p1	N	VQSLOD=-170.7
X	71821918	A	G	12752.p1	ND	VQSLOD=-2.571
X	73740926	G	C	11414.p1	ND	VQSLOD=-100.2
X	79945245	C	T	13798.p1	ND	-
X	83128308	A	T	12522.p1	Y	VQSLOD=-1.502
X	91133880	T	C	11274.s1	ND	VQSLOD=-5.662
X	91134236	G	A	12964.p1	ND	VQSLOD=-7.659
X	91134236	G	A	13741.p1	ND	VQSLOD=-7.659
X	91134236	G	A	13982.p1	ND	VQSLOD=-7.659
X	101912545	C	T	13166.s1	ND	VQSLOD=-2.84
X	102192784	T	A	14284.p1	ND	VQSLOD=-27.37
X	102755473	G	A	13555.s1	ND	VQSLOD=-2.224
X	106031215	G	A	12597.p1	ND	-
X	107976497	T	G	11630.s1	ND	VQSLOD=-175.5
X	109695138	T	C	13169.s1	ND	VQSLOD=-185.7
X	112021879	G	A	13621.p1	ND	VQSLOD=-1.16
X	113997760	A	C	11291.s1	ND	VQSLOD=-94.57
X	118604395	G	T	14004.s1	ND	not_called
X	119387391	C	T	12858.s1	ND	VQSLOD=-1.3
X	123156440	A	G	14443.s1	ND	VQSLOD=-3.482
X	123191749	A	G	13047.p1	ND	-
X	123210314	A	G	14288.s1	ND	VQSLOD=-1.184
X	125954976	A	G	11711.s1	ND	VQSLOD=-43.5
X	130411152	G	T	14290.s1	ND	VQSLOD=-1.467
X	142716818	T	A	11734.p1	N	VQSLOD=-2.097
X	146318410	T	C	14416.p1	ND	VQSLOD=-1.188
X	148798168	TG	T	11377.s1	ND	sample_missing
X	149999704	G	T	12317.s1	ND	not_called
X	152823732	G	C	14022.s1	ND	-
X	153281947	C	T	13042.s1	ND	-
X	153496186	C	G	12228.p1	ND	VQSLOD=-165
X	153692845	G	A	13250.p1	Y	Child_dp
X	153940862	G	T	11107.s1	ND	not_called
