# Supplementary material for: The Contribution of Mosaic Variants to Autism Spectrum Disorder
Source: PLoS Genet. 2016 Sep 15;12(9):e1006245. doi: 10.1371/journal.pgen.1006245 (PMC5024993; doi:10.1371/journal.pgen.1006245)
Supplement: S11 Table — (XLSX) [file pgen.1006245.s015.xlsx]

## Sheet: SSC Pyrosequencing
Experiment_date	Chromosome	Position	Family	Individual	Gene	Ref_allele	Alt_allele	%_ref	%_alt	Expected_%_ref	Expected_%_alt	p_mosaic	Notes
2015-08-11	13	51948834	14687	pM	INTS6	G	A	61	39	72	28	0.000260806
2015-08-11	11	93463107	14069	pM	CEP295	C	CA	46	54	70	30	0.0100369
2015-08-11	3	20161089	11592	pM	KAT2B	G	A	49	51	74	26	9.75955e-06
2015-08-11	13	92345513	11042	pM	GPC5	T	C	69	31	74	26	2.45325e-07
2015-08-11	1	3385486	13350	pM	ARHGEF16	C	T	79	21	74	26	0.00144362
2015-08-07	19	55439074	13199	pF	NLRP7	C	G	79	21	79	21	1.7944e-05
2015-08-07	15	66198459	12056	pM	MEGF11	G	A	69	31	77	23	8.68954e-12
2015-08-07	13	51948834	14687	pM	INTS6	G	A	65	35	72	28	0.000260806	Warning
2015-08-07	13	92345513	11042	pM	GPC5	T	C	64	36	74	26	2.45325e-07
2015-08-07	12	116424952	14416	pM	MED13L	C	T	46	54	49	51	0.586798
2015-08-07	11	64939990	14592	pM	SPDYC	C	T	46	54	49	51	0.623983
2015-08-07	9	95277357	13364	pM	ECM2	G	A	49	51	44	56	0.872848	Warning
2015-08-07	2	234676519	14644	pM	UGT1A10	C	T	53	47	44	56	0.918288
2015-08-07	2	127944869	14307	pM	CYP27C1	AC	A	53	47	38	62	0.924205
2015-08-07	7	104748100	12952	pM	KMT2E	TC	T	35	65	33	67	0.99024
2015-08-07	15	41192955	13575	pM	VPS18	C	T	75	25	73	27	0.00676549
2015-08-07	2	6990025	13254	pM	CMPK2	G	A	50	50	67	33	0.0326227
2015-08-07	13	21205235	14226	pM	IFT88	T	G	53	47	65	35	0.0403452
2015-08-07	8	124787443	12221	pM	FAM91A1	C	T	50	50	59	41	0.0152409
2015-08-03	7	100850973	13846	pM	PLOD3	C	T	70	30	80	20	9.84939e-07
2015-07-28	7	100850973	13846	pM	PLOD3	C	T	75	25	80	20	9.84939e-07
2015-07-17	10	876865	14093	pM	LARP4B	TCA	T	90	10	85	15	3.61861e-14
2015-07-17	4	80954694	13848	pM	ANTXR2	C	T	65	35	73	27	5.24215e-09
2015-07-02	10	876865	14093	pM	LARP4B	TCA	T	81	19	85	15	3.61861e-14
2015-07-02	11	9111272	13506	pM	SCUBE2	C	A	63	37	60	40	0.0129834	Warning
2015-07-02	2	234676519	14644	pM	UGT1A10	C	T	43	57	44	56	0.918288
