# Supplementary material for: The Contribution of Mosaic Variants to Autism Spectrum Disorder
Source: PLoS Genet. 2016 Sep 15;12(9):e1006245. doi: 10.1371/journal.pgen.1006245 (PMC5024993; doi:10.1371/journal.pgen.1006245)
Supplement: S13 Table — Rates of mutation were measured using joint 40x regions in probands and siblings in quad families as described in the Methods section. (XLSX) [file pgen.1006245.s017.xlsx]

## Sheet: Rates
	probands_mean_rate	probands_sd	sibs_mean_rate	sibs_sd	fraction_contributing	contributes_to	proband_mean_95%_CI	sib_mean_95%_CI	p-value
non_mosaic_lgd	0.1337	0.486	0.0838	0.3739	0.373224	0.0499	0.0227187	0.0174784	0.000657129
non_mosaic_missense	0.5778	1.0215	0.5434	0.9491	0.0595362	0.0344	0.0477513	0.0443669	0.301292
non_mosaic_synonymous	0.2025	0.5947	0.2143	0.6155	-0.0582716	-0.0118	0.0278	0.0287723	0.563472
non_mosaic_noncoding	0.0111	0.1325	0.0155	0.1625	-0.396396	-0.0044	0.00619388	0.00759626	0.379261
non_mosaic_other	0.057	0.3326	0.0558	0.3293	0.0210526	0.0012	0.0155478	0.0153935	0.914447
non_mosaic_all	0.9821	1.335	0.9128	1.2542	0.0705631	0.0693	0.0624062	0.0586291	0.11297
mosaic_lgd	0.0172	0.2107	0.0104	0.1425	0.395349	0.0068	0.00984943	0.00666134	0.262693
mosaic_missense	0.0509	0.3034	0.0334	0.2519	0.343811	0.0175	0.0141828	0.0117754	0.0630233
mosaic_synonymous	0.0148	0.1682	0.0069	0.1052	0.533784	0.0079	0.00786272	0.0049177	0.0952882
mosaic_noncoding	0	0	0	0	#DIV/0!	0	0	0	#DIV/0!
mosaic_other	0.0072	0.1202	0.0011	0.0441	0.847222	0.0061	0.0056189	0.00206151	0.0460036
mosiac_all	0.09	0.4422	0.0518	0.3088	0.424444	0.0382	0.0206712	0.0144352	0.00302067
n-probands	1758
n-sibs	1758
