# Supplementary material for: The Contribution of Mosaic Variants to Autism Spectrum Disorder
Source: PLoS Genet. 2016 Sep 15;12(9):e1006245. doi: 10.1371/journal.pgen.1006245 (PMC5024993; doi:10.1371/journal.pgen.1006245)
Supplement: S14 Table — Each variant was annotated with measures of conservation as described in the Methods section. Measures of conservation were compared between probands and unaffected siblings and p values were calculated using a Wilcoxon rank sum test. Estimates of effect size were calculated as the estimated difference in ranks. (XLSX) [file pgen.1006245.s018.xlsx]

## Sheet: Variant Conservation
	PhyloP Score		HomoloGene		ExAC
	Effect_Size	p-value	Effect_Size	p-value	Effect_Size	p-value
mosaic_missense	0.913528	0.179	6.89512e-05	0.2216	2.29215e-05	0.5341
non-mosaic_missense	0.161997	0.2503	-6.33014e-05	0.7348	-1.02242e-06	0.01283
mosaic_LGD	0.4605	0.6792	4.69557e-05	0.8078	3.27408e-05	0.8937
non-mosaic_LGD	0.543954	0.04871	-3.95015e-05	0.8763	-2.10098e-05	0.07161
