# Supplementary material for: The Contribution of Mosaic Variants to Autism Spectrum Disorder
Source: PLoS Genet. 2016 Sep 15;12(9):e1006245. doi: 10.1371/journal.pgen.1006245 (PMC5024993; doi:10.1371/journal.pgen.1006245)
Supplement: S16 Table — (XLSX) [file pgen.1006245.s020.xlsx]

## Sheet: missing_capture_targets
Chrom	Start	Stop
1	6192855	6192955
1	25362447	25362597
1	38332122	38332223
1	207237096	207237196
2	119748137	119748237
2	192225356	192225455
3	8671331	8671431
3	38355217	38355432
3	38627181	38627532
3	75790760	75790887
3	186302218	186302378
3	195505661	195518368
4	82013523	82013623
4	88534936	88537720
5	149583229	149583342
5	153085256	153085627
5	167995650	167996003
6	31380102	31380237
6	32485472	32485572
6	32546824	32546924
7	286376	286477
7	123190523	123190640
7	151552452	151552633
8	10464404	10470856
9	8331581	8331736
9	136637074	136637174
10	3208421	3208572
10	12142168	12142269
10	135103327	135103473
10	135438602	135439108
11	1015761	1018770
11	10823595	10823756
11	60778524	60778624
11	71238346	71238844
11	85979497	85979603
11	123454980	123455080
12	53207380	53208064
14	39783923	39784023
14	81574707	81574807
14	81574893	81575030
14	92537278	92537397
15	52548826	52548926
16	9017071	9017270
16	33965500	33965600
16	89178499	89178654
17	2297569	2297669
19	5787071	5787182
19	48613708	48613808
20	54963182	54963282
20	56236685	56237090
21	40717071	40717200
21	42551103	42551555
22	32827317	32827417
