# Supplementary material for: The Contribution of Mosaic Variants to Autism Spectrum Disorder
Source: PLoS Genet. 2016 Sep 15;12(9):e1006245. doi: 10.1371/journal.pgen.1006245 (PMC5024993; doi:10.1371/journal.pgen.1006245)
Supplement: S17 Table — Sensitivity and specificity are calculated using variants reported as validated by Krumm et al. and Iossifov et al. or failing validation by Krumm et al. [13,15]. (XLSX) [file pgen.1006245.s021.xlsx]

## Sheet: Sheet1
SNPs								InDels
Sensitivity	Truth	Novel	Min Precision	Additional TP	Additional FP	FP / TP Ratio		Sensitivity	Truth	Novel	Min Precision	Additional TP	Additional FP	TP / FP Ratio
100	112516	1091053	0.0934853	116.193	1703.91	14.6644		100	10422	124136	0.0774536	23.7825	228.923	9.62566
99.99	112504	1089349	0.0936088	106.413	1102.91	10.3644		99.99	10420	123907	0.0775719	11.8785	144.922	12.2004
99.98	112493	1088246	0.0936865	106.313	1129.91	10.6281		99.98	10419	123762	0.0776488	11.8487	321.922	27.1694
99.97	112482	1087116	0.0937664	115.74	2341.91	20.2342		99.97	10418	123440	0.0778287	11.8498	0.922171	0.0778219
99.96	112470	1084774	0.0939408	105.894	2162.91	20.4252		99.96	10417	123439	0.0778224	11.7871	664.922	56.4112
99.95	112459	1082611	0.0941024	210.568	6444.91	30.6072		99.95	10416	122774	0.0782041	23.5596	98.9218	4.19878
99.93	112437	1076166	0.0945959	321.765	12420.9	38.6024		99.93	10414	122675	0.0782484	35.139	730.922	20.8009
99.9	112403	1063745	0.0955688	1036.43	33826.9	32.6379		99.9	10411	121944	0.0786597	115.623	1683.92	14.5638
99.8	112290	1029918	0.0983096	2439.19	219608	90.0332		99.8	10401	120260	0.0796029	317.059	17522.9	55.2671
99.5	111953	810310	0.121389	2141.49	386614	180.535		99.5	10369	102737	0.0916751	400.038	23367.9	58.4143
99	111390	423696	0.208172	2430.85	185440	76.2859		99	10317	79369	0.115035	682.176	12377.9	18.1447
98	110265	238256	0.31638	2510.51	210012	83.653		98	10213	66991	0.132286	324.994	3485.87	10.726
90	101264	28244	0.781913					97.5	10161	63505	0.137933	314.186	2425.86	7.7211
								97	10109	61079	0.142004	588.512	4462.86	7.58329
								96	10005	56616	0.150178	548.652	4885.85	8.9052
								95	9900	51730	0.160636	1717.43	20812.8	12.1186
								90	9379	30917	0.232753

## Sheet: Final
SNPs										INDELs
Sensitivity	Truth	Novel	VQSLOD Cutoff	Krumm TP	Krumm FP	Iossifov TP	Sensitivity	Specificity		Sensitivity	Truth	Novel	VQSLOD Cutoff	Krumm TP	Krumm FP	Iossifov TP	Sensitivity	Specificity
100	112516	1091053	-38500	61	39	609	1	0		100	10422	124136	-27216.6	9	7	61	1	0
99.9	112403	1064686	-64.2153	61	34	608	0.998507	0.128205		99	10317	78141	-0.9949	7	2	51	0.828571	0.714286
99.8	112290	1028970	-17.3	61	26	608	0.998507	0.333333		98	10213	63719	-0.4411	3	2	43	0.657143	0.714286
99.7	112178	1011429	-7.2175	61	21	602	0.989552	0.461538		97	10109	57926	-0.1986	3	1	37	0.571429	0.857143
99.6	112065	987766	-3.8188	60	18	589	0.968657	0.538462		96	10005	54582	-0.0161	3	1	34	0.528571	0.857143
99.5	111953	925246	-2.3902	52	15	563	0.91791	0.615385		95	9900	52391	0.1259	3	1	32	0.5	0.857143
99.4	111840	806174	-1.5172	43	10	497	0.80597	0.74359		94	9796	51035	0.215	3	1	31	0.485714	0.857143
99.3	111728	719054	-0.9769	33	9	446	0.714925	0.769231		93	9692	49913	0.2919	3	1	29	0.457143	0.857143
99.2	111615	670551	-0.6222	28	6	410	0.653731	0.846154		92	9588	48549	0.3812	3	1	28	0.442857	0.857143
99.1	111503	641044	-0.3786	27	4	389	0.620896	0.897436		91	9484	46340	0.5206	3	1	24	0.385714	0.857143
99	111390	623538	-0.2152	25	3	374	0.595522	0.923077		90	9379	43423	0.6873	3	1	20	0.328571	0.857143
98	110265	544167	0.4084	20	1	288	0.459701	0.974359		89	9275	39495	0.8999	3	1	17	0.285714	0.857143
97	109140	424285	1.027	15	1	228	0.362687	0.974359		88	9171	35687	1.087	3	1	16	0.271429	0.857143
96	108015	295001	1.7653	10	1	160	1.7	0.974359		87	9067	31644	1.2694	3	1	13	1	0.857143
95	106890	224384	2.1871	5	0	115	1.2	1		86	8962	26847	1.4852	3	1	10	0.8125	0.857143
90	101264	68990	3.107	1	0	43	0.44	1		85	8858	22739	1.6919	3	0	9	0.75	1
										84	8754	19295	1.8916	3	0	6	0.128571	1
										83	8650	17189	2.0566	2	0	5	0.1	1
										82	8546	16045	2.1817	1	0	5	0.0857143	1
										81	8441	14950	2.3342	1	0	5	0.0857143	1
										80	8337	14272	2.4517	1	0	5	0.0857143	1
