# Supplementary material for: The Contribution of Mosaic Variants to Autism Spectrum Disorder
Source: PLoS Genet. 2016 Sep 15;12(9):e1006245. doi: 10.1371/journal.pgen.1006245 (PMC5024993; doi:10.1371/journal.pgen.1006245)
Supplement: S1 Code — (GZ) [file pgen.1006245.s022.gz]

Archive with 123 entries (104 files):
- Replication
- Replication/Paired_Replication
- Replication/Paired_Replication/README
- Replication/Paired_Replication/run_HaplotypeCaller.sh
- Replication/Paired_Replication/filter_vcf.py
- Replication/Paired_Replication/vcf_to_table.py
- Replication/Paired_Replication/mutect_to_vcf.py
- Replication/Paired_Replication/strelka_to_csv.py
- Replication/Paired_Replication/germline_variants.sh
- Replication/Paired_Replication/annotate_exonic.py
- Replication/Paired_Replication/vcf_to_bed.py
- Replication/Paired_Replication/filter_exac.py
- Replication/Paired_Replication/mutect_Strelka.sh
- Replication/Paired_Replication/distance_from_origin.py
- Replication/Paired_Replication/filter_single.py
- Replication/Paired_Replication/annotate_vcf_genes.py
- Replication/Paired_Replication/remove_indels.py
- Replication/Paired_Replication/filter_vcf_allele_freq.py
- Replication/Paired_Replication/plot_figures.py
- Replication/Paired_Replication/annotate_paired_vrf.py
- Replication/PostEc2
- Replication/PostEc2/40x_Joint
- Replication/PostEc2/40x_Joint/find_joint_batch_1.sh
- Replication/PostEc2/40x_Joint/README
- Replication/PostEc2/40x_Joint/anno_joint_bed.py
- Replication/PostEc2/40x_Joint/analysis.sh
- Replication/PostEc2/Phasing
- Replication/PostEc2/Phasing/analysis.sh
- Replication/PostEc2/Phasing/README
- Replication/PostEc2/Phasing/phase_all_vcf.sh
- Replication/PostEc2/Phasing/anno_phasing.py
- Replication/PostEc2/VCF_Processing
- Replication/PostEc2/VCF_Processing/README
- Replication/PostEc2/VCF_Processing/recalibrate.sh
- Replication/PostEc2/VCF_Processing/analysis.sh
- Replication/PostEc2/VCF_Processing/rm_rep.py
- Replication/PostEc2/VCF_Processing/vcf_to_txt.py
- Replication/PostEc2/Annotations
- Replication/PostEc2/Annotations/exclude.txt
- Replication/PostEc2/Annotations/anno_exclude.py
- Replication/PostEc2/Annotations/README
- Replication/PostEc2/Annotations/anno_exac.py
- Replication/PostEc2/Annotations/anno_homologene.py
- Replication/PostEc2/Annotations/annotate_phylop.py
- Replication/PostEc2/Annotations/cross_ref_vars.py
- Replication/PostEc2/Annotations/find_mosaic.R
- Replication/PostEc2/subset_txt.py
- Replication/PostEc2/README
- Replication/AWS
- Replication/AWS/setup_gluster_1.sh
- Replication/AWS/general_functions.py
- Replication/AWS/Genotype_gVCF
- Replication/AWS/Genotype_gVCF/get_genotype_size.py
- Replication/AWS/Genotype_gVCF/genotype_job.py
- Replication/AWS/Genotype_gVCF/genotype_gluster.py
- Replication/AWS/node_startup.sh
- Replication/AWS/Variant_Calling
- Replication/AWS/Variant_Calling/bam_to_gvcf_sub.sh
- Replication/AWS/Variant_Calling/process_fams_bams.py
- Replication/AWS/Variant_Calling/process_missing_bams.py
- Replication/AWS/Variant_Calling/bam_to_gvcf.py
- Replication/AWS/Phasing
- Replication/AWS/Phasing/process_missing_phasing.py
- Replication/AWS/Phasing/s3_phase_missing_fam.py
- Replication/AWS/Phasing/s3_phase_fam.py
- Replication/AWS/Phasing/find_missing_phasing.py
- Replication/AWS/Phasing/sub_s3_phase_fam.py
- Replication/AWS/40x_Joint
- Replication/AWS/40x_Joint/bedgraph_to_bed.py
- Replication/AWS/40x_Joint/s3_bam_to_40x_bed.py
- Replication/AWS/40x_Joint/s3_bam_to_40x_bed.sh
- Replication/AWS/setup_master_r3.sh
- Replication/AWS/sge_general.sh
- Replication/AWS/README
- Replication/AWS/nda_token.py
- Replication/AWS/setup_master.sh
- Replication/AWS/mount_single.sh
- Replication/AWS/setup_master_gluster.sh
- Replication/AWS/Merge_gVCF
- Replication/AWS/Merge_gVCF/process_missing_merge.py
- Replication/AWS/Merge_gVCF/merge_sub.sh
- Replication/AWS/Merge_gVCF/process_fams_merge.py
- Replication/AWS/Merge_gVCF/process_merge_general.py
- Replication/AWS/Merge_gVCF/merge_gvcfs.py
- Replication/Analysis
- Replication/Analysis/Targets_Recurrence
- Replication/Analysis/Targets_Recurrence/create_mutations_table.py
- Replication/Analysis/Targets_Recurrence/README~
- Replication/Analysis/Targets_Recurrence/add_membership.py
- Replication/Analysis/Targets_Recurrence/get_set_overlap.py
- Replication/Analysis/Targets_Recurrence/README
- Replication/Analysis/Targets_Recurrence/get_gene_lengths_start_stops.py
- Replication/Analysis/Targets_Recurrence/calculated_gene_lengths.py
- Replication/Analysis/Targets_Recurrence/analysis.sh~
- Replication/Analysis/Targets_Recurrence/analysis.sh
- Replication/Analysis/Targets_Recurrence/get_set_membership.py
- Replication/Analysis/Rates
- Replication/Analysis/Rates/anno_indiv_target_size.sh
- Replication/Analysis/Rates/anno_indiv_mutations_1.py
- Replication/Analysis/Rates/analysis.sh
- Replication/Analysis/Rates/anno_bed_size.sh
- Replication/Analysis/Rates/find_indiv_rates_1.py
- Replication/Analysis/Rates/README
- Replication/Platinum_Genomes
- Replication/Platinum_Genomes/200x_Simulation
- Replication/Platinum_Genomes/200x_Simulation/align.sh
- Replication/Platinum_Genomes/200x_Simulation/README
- Replication/Platinum_Genomes/200x_Simulation/get_sensitivity_bins.py
- Replication/Platinum_Genomes/200x_Simulation/make_gatk_config.py
- Replication/Platinum_Genomes/200x_Simulation/download.sh
- Replication/Platinum_Genomes/200x_Simulation/call_vars.smk
- Replication/Platinum_Genomes/200x_Simulation/sortindex.sh
- Replication/Platinum_Genomes/200x_Simulation/mix_bam.sh
- Replication/Platinum_Genomes/30x_Mosaic_Identification
- Replication/Platinum_Genomes/30x_Mosaic_Identification/NA12878_vafs.py
- Replication/Platinum_Genomes/30x_Mosaic_Identification/extract_combined_vcf.py
- Replication/Platinum_Genomes/30x_Mosaic_Identification/call_variants.sh
- Replication/Platinum_Genomes/30x_Mosaic_Identification/denovo_analysis.sh
- Replication/Platinum_Genomes/30x_Mosaic_Identification/README
- Replication/Platinum_Genomes/30x_Mosaic_Identification/align.sh
- Replication/Platinum_Genomes/30x_Mosaic_Identification/download.sh
- Replication/Platinum_Genomes/30x_Mosaic_Identification/no_f3.py
- Replication/Platinum_Genomes/30x_Mosaic_Identification/find_na12878_denovo.py
