# Supplementary material for: The Contribution of Mosaic Variants to Autism Spectrum Disorder
Source: PLoS Genet. 2016 Sep 15;12(9):e1006245. doi: 10.1371/journal.pgen.1006245 (PMC5024993; doi:10.1371/journal.pgen.1006245)
Supplement: S1 Code — (GZ) [file pgen.1006245.s022.gz › Replication/Paired_Replication/README]

See mutect_strelka.sh for details on finding tissue-specific variants in the paired samples.

See germline_variants.sh for details on our analysis of germline potentail mosaic variants in the paired samples.
