# Supplementary material for: The Contribution of Mosaic Variants to Autism Spectrum Disorder
Source: PLoS Genet. 2016 Sep 15;12(9):e1006245. doi: 10.1371/journal.pgen.1006245 (PMC5024993; doi:10.1371/journal.pgen.1006245)
Supplement: S1 Code — (GZ) [file pgen.1006245.s022.gz › Replication/Paired_Replication/run_HaplotypeCaller.sh]

#!/usr/bin/env bash

INPUT=''

for infile in "$@"
do
    INPUT="${INPUT}-I $infile "
done

java -Xmx100g -jar $GATK -T HaplotypeCaller -R $REFERENCE -nct 25 --genotyping_mode DISCOVERY -stand_emit_conf 10 -stand_call_conf 20 -D $DBSNP -o Germline_Variants/haplotype_caller_out.vcf -A BaseQualityRankSumTest -A RMSMappingQuality -A TandemRepeatAnnotator -A QualByDepth -A MappingQualityRankSumTest -A ReadPosRankSumTest -A FisherStrand -A Coverage -A MappingQualityZero -A SpanningDeletions $INPUT

./filter_vcf.py -BQRS 4 -depth 640 -FSBias 3 -mapq 10 -MQRS 3 -ReadPosRS 3 -QD 10 Germline_Variants/haplotypeCaller_out.vcf Germline_Variants/variants_annotated.vcf

grep '^#\|	PASS	' Germline_Variants/variants_annotated.vcf > Germline_Variants/variants_filtered.vcf
