# Supplementary material for: The Contribution of Mosaic Variants to Autism Spectrum Disorder
Source: PLoS Genet. 2016 Sep 15;12(9):e1006245. doi: 10.1371/journal.pgen.1006245 (PMC5024993; doi:10.1371/journal.pgen.1006245)
Supplement: S1 Code — (GZ) [file pgen.1006245.s022.gz › Replication/Paired_Replication/vcf_to_table.py]

#!/usr/bin/env python

from __future__ import print_function

import argparse
import sys

parser = argparse.ArgumentParser(description='Create a table from a vcf')
parser.add_argument('--infile', help='The input file [stdin]')
parser.add_argument('--outfile', help='The output file [stdout]')
parser.add_argument('mutation_in', help='A file containing all mutect output')
args = parser.parse_args()

if args.infile:
    args.infile = open(args.infile, 'r')
else:
    args.infile = sys.stdin

if args.outfile:
    args.outfile = open(args.outfile, 'w')
else:
    args.outfile = sys.stdout

sample_map = {"200806071@0156495935":"1349B", "200806073@0156495911":"4722B", "200806075@0156495887":"4671B",
              "200806077@0156495863":"4849B", "200806079@0156495934":"4907B", "200806081@0156495889":"4999B",
              "200806083@0156495886":"5144B", "200806085@0156495862":"5278B", "200806087@0156495933":"5391B",
              "200806089@0156495909":"5408B", "200806091@0156495885":"5419B", "200684623@0159848447":"797B",
              "200684624@0159848424":"4899B", "200684625@0159848423":"5176B", "200684626@0159848400":"5115B",
              "200684627@0159848399":"5403B",
              "200806072@0156495912":"1349K", "200806074@0156495888":"4722H", "200806076@0156495864":"4671H",
              "200806078@0156495840":"4849H", "200806080@0156495913":"4907H", "200806082@0156495910":"4999H",
              "200806084@0156495865":"5144H", "200806086@0156495841":"5278K", "200806088@0156495914":"5391H",
              "200806090@0156495890":"5408H", "200806092@0156495866":"5419H", "200684628@0159848376":"797H",
              "200684629@0159848375":"4899H", "200684630@0159848352":"5176H", "200684631@0159848446":"5115H",
              "200684632@0159848425":"5403H"
              }

info_fields = ['MQ', 'MQRankSum', 'BaseQRankSum', 'ReadPosRankSum', 'FS', 'SOR']
info_tags = ['DB']

mutations_in = {}

with open(args.mutation_in, 'r') as f:
    for line in f:
        line = line.rstrip().split('\t')
        if line[0] + ':' + line[1] in mutations_in:
            mutations_in[line[0] + ':' + line[1]].append(sample_map[line[5]])
        else:
            mutations_in[line[0] + ':' + line[1]] = [ sample_map[line[5]] ]

sample_cols = {}

for line in args.infile:
    if line.startswith('##'): # Header
        continue
    elif line.startswith('#'): # Header 
        line = line.rstrip().split()
        outline = ['Identified_in', 'Chromosome', 'Position', 'Reference', 'Alternate', 'in_dbSNP', 'MapQ', 'MQRankSum', 'BQRankSum', 'RPRankSum', 'FisherStrandBias', 'SymmetricOddsRatio', 'Called']
        for j, indiv in enumerate(line[9:]):
            outline.append(sample_map[indiv] + '-DP')
            outline.append(sample_map[indiv] + '-AD')
            sample_cols[j] = sample_map[indiv]
        print(','.join(outline), file=args.outfile)
        continue

    line = line.rstrip().split()

    line_fields = [''] * len(info_fields)
    line_tags = [''] * len(info_tags)

    # Get info tags/fields #
    line_info = line[7].split(';')
    for tag in line_info:
        if '=' in tag:
            tag = tag.split('=')
            if tag[0] in info_fields:
                line_fields[info_fields.index(tag[0])] = str( '%.2f' % float(tag[1]))
        else:
            if tag in info_tags:
                line_tags[info_tags.index(tag)] = 'True'
    
    for i in range(len(line_tags)):
        if line_tags[i] == '':
            line_tags[i] = 'False'

    outline = [';'.join(mutations_in[line[0] + ':' + line[1]]), line[0], line[1], line[3], line[4]] + line_tags + line_fields

    # Get sample data #
    dp = -1
    ad = -1
    gt = -1
    format_fields = line[8].split(':')
    for i in range(len(format_fields)):
        if format_fields[i] == 'GT':
            gt = i
        elif format_fields[i] == 'DP':
            dp = i
        elif format_fields[i] == 'AD':
            ad = i
    if ad < 0 or dp < 0 or gt < 0:
        sys.exit("ERROR: line does not have a GT, AD or DP format field:\n" + '\t'.join(line))
    called = []
    indiv_info = []
    for j, indiv in enumerate(line[9:]):
        if indiv == './.': # This individual has no reads at the this position
            indiv_info.append('0') # DP
            indiv_info.append('0') # AD
            continue
        indiv = indiv.split(':')
        indiv_info.append(indiv[dp])
        indiv_info.append(indiv[ad].split(',')[1])
        if '1' in indiv[gt]:
            called.append(sample_cols[j])
    called = ';'.join(called)

    # Print #
    print(','.join(outline + [called] + indiv_info), file=args.outfile)
