# Supplementary material for: The Contribution of Mosaic Variants to Autism Spectrum Disorder
Source: PLoS Genet. 2016 Sep 15;12(9):e1006245. doi: 10.1371/journal.pgen.1006245 (PMC5024993; doi:10.1371/journal.pgen.1006245)
Supplement: S1 Code — (GZ) [file pgen.1006245.s022.gz › Replication/Paired_Replication/mutect_to_vcf.py]

#!/usr/bin/env python

from __future__ import print_function

import argparse
import sys

parser = argparse.ArgumentParser(description='Convert from the text-based mutect output to a pseudo-vcf format for the HaplotypeCaller')
parser.add_argument('--infile', help='The input file of sorted mutect output')
parser.add_argument('--outfile', help='The output pseudo-vcf file')
args = parser.parse_args()

if args.infile:
    args.infile = open(args.infile, 'r')
else:
    args.infile = sys.stdin

if args.outfile:
    args.outfile = open(args.outfile, 'w')
else:
    args.outfile = sys.stdout

# Make a header #

print('##fileformat=VCFv4.1', file=args.outfile)
print('##INFO=<ID=MutectVar,Number=0,Type=Flag,Description="This variant is converted from MuTect">', file=args.outfile)
print('\t'.join(['#CHROM','POS','ID','REF','ALT','QUAL','FILTER','INFO']), file=args.outfile)

for line in args.infile:
    if line[0] == '#':
        continue
    line = line.rstrip().split('\t')
    if line[0] == 'contig':
        continue
    chrom = line[0]
    pos = line[1]
    var_id = '.'
    ref = line[3]
    alt = line[4]
    qual = '1000'
    var_filter = 'PASS'
    info = 'MutectVar'
    print('\t'.join([chrom, pos, var_id, ref, alt, qual, var_filter, info]), file=args.outfile)
