# Supplementary material for: The Contribution of Mosaic Variants to Autism Spectrum Disorder
Source: PLoS Genet. 2016 Sep 15;12(9):e1006245. doi: 10.1371/journal.pgen.1006245 (PMC5024993; doi:10.1371/journal.pgen.1006245)
Supplement: S1 Code — (GZ) [file pgen.1006245.s022.gz › Replication/Paired_Replication/strelka_to_csv.py]

#!/usr/bin/env python3

import argparse
import sys

parser = argparse.ArgumentParser(description='Combine all of the results of strelka into a concise CSV.')
parser.add_argument('strelka_dir', help='A directory containing strelka results')
parser.add_argument('path_to_file', help='The path between the strelka_dir and the results')
parser.add_argument('--outfile', help='The output csv')
args = parser.parse_args()

if args.outfile:
    args.outfile = open(args.outfile, 'r')
else:
    args.outfile = sys.stdout

individuals = ['071', '073', '075', '077', '079', '081', '083', '085',
               '087', '089', '091','072', '074', '076', '078', '080',
               '082', '084', '086', '088', '090', '092',
               '623', '624', '625', '626', '627',
               '628', '629', '630', '631', '632']

bb_ids = ["1349B", "4722B", "4671B", "4849B", "4907B", "4999B",
          "5144B", "5278B", "5391B", "5408B", "5419B",
          "1349H", "4722H", "4671H", "4849H", "4907H", "4999H",
          "5144H", "5278H", "5391H", "5408H", "5419H",
          "797B", "4899B", "5176B", "5115B", "5403B",
          "797H", "4899H", "5176H", "5115H", "5403H"]

n = len(individuals)

for i in range(n):
    individuals[i] = '/' + individuals[i] + '_out/'

print(','.join(["Brain_Bank_ID", "Chromosome", "Position", "Reference", "Alternate", "Secondary_Tissue:Ref;Alt", "Frontal_Cortex:Ref;Alt"]), file=args.outfile)

for i in range(n):
    vcf = args.strelka_dir + individuals[i] + args.path_to_file
    with open(vcf, 'r') as f:
        for line in f:
            if line[0] == '#':
                continue
            line = line.rstrip().split()
            normal_ref, normal_alt = line[9].split(':')[2:4]
            tumor_ref, tumor_alt = line[10].split(':')[2:4]
            normal_reads = normal_ref.split(',')[0] + ';' + normal_alt.split(',')[0]
            tumor_reads = tumor_ref.split(',')[0] + ';' + tumor_alt.split(',')[0]
            outline = [bb_ids[i], line[0], line[1], line[3], line[4], normal_reads, tumor_reads]
            print(','.join(outline), file=args.outfile)
