# Supplementary material for: The Contribution of Mosaic Variants to Autism Spectrum Disorder
Source: PLoS Genet. 2016 Sep 15;12(9):e1006245. doi: 10.1371/journal.pgen.1006245 (PMC5024993; doi:10.1371/journal.pgen.1006245)
Supplement: S1 Code — (GZ) [file pgen.1006245.s022.gz › Replication/Paired_Replication/germline_variants.sh]

#!/usr/bin/env bash

# REFGENE = refseq genes from ucsc
# RECURRENT = Iossifov recurrent genes
# LGD = Iossifov et al LGD genes
# MISSENSE = Iossifov et al missense genes
# FDR = De Rubeis 107 genes FDR
# SFARI = Genes in the SFARI autism database
# EXAC = ExAC.r0.2.sites.vep.vcf

mkdir -p Germline_Variants

./run_HaplotypeCaller.sh ./*.bam

# First set of variants #
./filter_vcf_allele_freq.py Germline_Variants/variants_filtered.vcf $DBSNP Germline_Variants/aarf_marked.vcf

grep -v '#\|rs[0-9]' Germline_Variants/aarf_marked.vcf | ./remove_indels.py | ./filter_single.py | ./annotate_exonic.py $REFGENE $REFERENCE | grep 'NONSENSE\|MISSENSE' | sort -n -k 7 | head -n 78 | ./annotate_vcf_genes.py $RECURRENT ASD_27genes | ./annotate_vcf_genes.py $LGD ASD_LGD | ./annotate_vcf_genes.py $MISSENSE ASD_MISS | ./annotate_vcf_genes.py $FDR ASD_FDR | ./annotate_vcf_genes.py $SFARI ASD_SFARI | grep 'ASD_' > Germline_Variants/marked_mosaic_filtered.vcf

########

# Second set #
./annotate_exonic.py --infile Germline_Variants/variants_filtered.vcf $REFGENE $Reference > Germline_Variants/annotated.vcf

grep '^#\|MISSENSE\|NONSENSE\|SPLICE\|FRAMESHIFT' Germline_Variants/annotated.vcf > Germline_Variants/functional.vcf

./filter_exac.py --infile Germline_Variants/functional.vcf $EXAC > Germline_Variants/exac_removed.vcf

grep -v '	rs[0-9][0-9]' Germline_Variants/exac_removed.vcf > Germline_Variants/dbsnp_removed.vcf

./annotate_paired_vrf.py --infile Germline_Variants/dbsnp_removed.vcf > Germline_Variants/vrf_marked.vcf

grep '	0\.0\|	0\.1\|	0\.2\|	0\.3' Germline_Variants/vrf_marked.vcf > Germline_Variants/potential_mosaic.vcf
