# Supplementary material for: The Contribution of Mosaic Variants to Autism Spectrum Disorder
Source: PLoS Genet. 2016 Sep 15;12(9):e1006245. doi: 10.1371/journal.pgen.1006245 (PMC5024993; doi:10.1371/journal.pgen.1006245)
Supplement: S1 Code — (GZ) [file pgen.1006245.s022.gz › Replication/Paired_Replication/vcf_to_bed.py]

#!/usr/bin/env python

from __future__ import print_function

'''

Take in a vcf file

Output a bed file containing the chromosome/position +/- 1000bp

'''

import argparse
import sys

parser = argparse.ArgumentParser(description='VCF to bed +/- 1000bp')
parser.add_argument('--infile', help='The input vcf')
parser.add_argument('--outfile', help='The output bed file')
args = parser.parse_args()

if args.infile:
    args.infile = open(args.infile, 'r')
else:
    args.infile = sys.stdin

if args.outfile:
    args.outfile = open(args.outfile, 'w')
else:
    args.outfile = sys.stdout

for line in args.infile:
    if line[0] == '#':
        continue
    line = line.rstrip().split()
    print('\t'.join([line[0], str(int(line[1]) - 1000), str(int(line[1]) + 1000)]), file=args.outfile)
