# Supplementary material for: The Contribution of Mosaic Variants to Autism Spectrum Disorder
Source: PLoS Genet. 2016 Sep 15;12(9):e1006245. doi: 10.1371/journal.pgen.1006245 (PMC5024993; doi:10.1371/journal.pgen.1006245)
Supplement: S1 Code — (GZ) [file pgen.1006245.s022.gz › Replication/Paired_Replication/filter_exac.py]

#!/usr/bin/env python3

import argparse
import sys

parser = argparse.ArgumentParser(description='Remove variants found in the ExAC vcf.')
parser.add_argument('--af_filter', type=float, help='Remove variants with a higher allele frequency. Default is to filter variants found in ref_vcf')
parser.add_argument('--infile', help='Input file. Default is stdin')
parser.add_argument('ref_vcf', help='A vcf with an "AF" info tag for each variant [if AF option is supplied].')
args = parser.parse_args()

chroms = {'1':1, '2':2, '3':3, '4':4, '5':5, '6':6, '7':7, '8':8, '9':9, '10':10, '11':11, '12':12, '13':13, '14':14, '15':15, '16':16, '17':17, '18':18, '19':19, '20':20, '21':21, '22':22, 'X':23, 'Y':24, 'MT':25, 'chr1':1, 'chr2':2, 'chr3':3, 'chr4':4, 'chr5':5, 'chr6':6, 'chr7':7, 'chr8':8, 'chr9':9, 'chr10':10, 'chr11':11, 'chr12':12, 'chr13':13, 'chr14':14, 'chr15':15, 'chr16':16, 'chr17':17, 'chr18':18, 'chr19':19, 'chr20':20, 'chr21':21, 'chr22':22, 'chrX':23, 'chrY':24, 'chrM':25}

def is_before(vcf1, vcf2):
    if not vcf2[0] in chroms:
        return True
    if chroms[vcf1[0]] < chroms[vcf2[0]]:
        return True
    elif chroms[vcf1[0]] > chroms[vcf2[0]]:
        return False
    else:
        if int(vcf1[1]) <= int(vcf2[1]):
            return True
        else:
            return False

if args.infile:
    infile = open(args.infile, 'r')
else:
    infile = sys.stdin

ref_file = open(args.ref_vcf, 'r')
ref_line = ''

if args.af_filter:
    die = True
else:
    die = False

for line in ref_file:
    if line.startswith('##INFO=<ID=AF'):
        die = False
    elif line[0] == '#':
        continue
    else:
        ref_line = line.rstrip().split()
        break

if die:
    sys.exit('If af_filter is supplied as an option, the supplied reference vcf must have an AF INFO tag in the header')

for line in infile:
    if line[0] == '#':
        print(line.rstrip())
        continue
    line = line.rstrip().split()
    if not line[0] in chroms:
        #Remove non-cononical chroms
        #print('\t'.join(line))
        continue
    while True:
        if not is_before(line, ref_line):
            ref_line = ref_file.readline().rstrip().split()
            continue
        else:
            break
    if chroms[line[0]] == chroms[ref_line[0]] and line[1] == ref_line[1]:
        sample_vars = line[4].split(',')
        ref_vars = ref_line[4].split(',')
        print_var = [True] * len(sample_vars)
        if args.af_filter:
            tags = ref_line[7].split(';')
            for tag in tags:
                if tag[:3] == 'AF=':
                    af = tag[3:]
                    afs = af.split(',')
            if len(afs) != len(ref_vars):
                print('WARNING: The number of variants do not match the number of AF values:\n' + str(ref_line), file=sys.stderr)
            for i in range(len(sample_vars)):
                for j in range(len(ref_vars)):
                    if sample_vars[i] == ref_vars[j]:
                        if float(afs[j]) > args.af_filter:
                            print_var[i] = False
                        break
        else:
            for i in range(len(sample_vars)):
                if sample_vars[i] in ref_vars:
                    print_var[i] = False
        if any(print_var):
            print('\t'.join(line))
            continue
    else:
        print('\t'.join(line))
        continue
    
