# Supplementary material for: The Contribution of Mosaic Variants to Autism Spectrum Disorder
Source: PLoS Genet. 2016 Sep 15;12(9):e1006245. doi: 10.1371/journal.pgen.1006245 (PMC5024993; doi:10.1371/journal.pgen.1006245)
Supplement: S1 Code — (GZ) [file pgen.1006245.s022.gz › Replication/Paired_Replication/mutect_Strelka.sh]

#!/usr/bin/env bash

# Check Environment #

if [ -z $JAVA ]
then
    echo "Please set the variable 'JAVA' before execution"
    exit
fi

if [ -z $MUTECT ]
then
    echo "Please set the variable 'MUTECT' before execution"
    exit
fi

if [ -z $REFERENCE ]
then
    echo "Please set the variable 'REFERENCE' before execution"
    exit
fi

if [ -z $DBSNP ]
then
    echo "Please set the variable 'DBSNP' before execution"
    exit
fi

if [ -z $TARGETS ]
then
    echo "Please set the variable 'TARGETS' before execution"
    exit
fi

if [ -z $GATK ]
then
    echo "Please set the variable 'GATK' before execution"
    exit
fi

if [ -z $STRELKA ]
then
    echo "Please set the variable 'STRELKA' before execution"
    exit
fi

if [ -z $STRELKA_CONFIG ]
then
    echo "Please set the variable 'CONFIG' before execution"
    exit
fi

#if [ ! -e $COSMIC ]
#then
#    echo "Please set the variable 'MUTECT' before execution"
#    exit
#fi

# $ $JAVA -version
# java version "1.7.0_45"
# Java(TM) SE Runtime Environment (build 1.7.0_45-b18)
# Java HotSpot(TM) 64-Bit Server VM (build 24.45-b08, mixed mode)

# $JAVA -jar $MUTECT --version
# 2.7-1-g42d771f

mkdir Mutect_out

# Call 'forward' variants #
$JAVA -Xmx2048m -jar $MUTECT -T MuTect -L $TARGETS -R $REFERENCE --dbsnp $DBSNP -I:normal 200806072\@0156495912_.bam -I:tumor 200806071\@0156495935_.bam --out Mutect_out/071_mutect_out.txt &>Mutect_out/071_mutect.log
$JAVA -Xmx2048m -jar $MUTECT -T MuTect -L $TARGETS -R $REFERENCE --dbsnp $DBSNP -I:normal 200806074\@0156495888_.bam -I:tumor 200806073\@0156495911_.bam --out Mutect_out/073_mutect_out.txt &>Mutect_out/073_mutect.log
$JAVA -Xmx2048m -jar $MUTECT -T MuTect -L $TARGETS -R $REFERENCE --dbsnp $DBSNP -I:normal 200806076\@0156495864_.bam -I:tumor 200806075\@0156495887_.bam --out Mutect_out/075_mutect_out.txt &>Mutect_out/075_mutect.log
$JAVA -Xmx2048m -jar $MUTECT -T MuTect -L $TARGETS -R $REFERENCE --dbsnp $DBSNP -I:normal 200806078\@0156495840_.bam -I:tumor 200806077\@0156495863_.bam --out Mutect_out/077_mutect_out.txt &>Mutect_out/077_mutect.log
$JAVA -Xmx2048m -jar $MUTECT -T MuTect -L $TARGETS -R $REFERENCE --dbsnp $DBSNP -I:normal 200806080\@0156495913_.bam -I:tumor 200806079\@0156495934_.bam --out Mutect_out/079_mutect_out.txt &>Mutect_out/079_mutect.log
$JAVA -Xmx2048m -jar $MUTECT -T MuTect -L $TARGETS -R $REFERENCE --dbsnp $DBSNP -I:normal 200806082\@0156495910_.bam -I:tumor 200806081\@0156495889_.bam --out Mutect_out/081_mutect_out.txt &>Mutect_out/081_mutect.log
$JAVA -Xmx2048m -jar $MUTECT -T MuTect -L $TARGETS -R $REFERENCE --dbsnp $DBSNP -I:normal 200806084\@0156495865_.bam -I:tumor 200806083\@0156495886_.bam --out Mutect_out/083_mutect_out.txt &>Mutect_out/083_mutect.log
$JAVA -Xmx2048m -jar $MUTECT -T MuTect -L $TARGETS -R $REFERENCE --dbsnp $DBSNP -I:normal 200806086\@0156495841_.bam -I:tumor 200806085\@0156495862_.bam --out Mutect_out/085_mutect_out.txt &>Mutect_out/085_mutect.log
$JAVA -Xmx2048m -jar $MUTECT -T MuTect -L $TARGETS -R $REFERENCE --dbsnp $DBSNP -I:normal 200806088\@0156495914_.bam -I:tumor 200806087\@0156495933_.bam --out Mutect_out/087_mutect_out.txt &>Mutect_out/087_mutect.log
$JAVA -Xmx2048m -jar $MUTECT -T MuTect -L $TARGETS -R $REFERENCE --dbsnp $DBSNP -I:normal 200806090\@0156495890_.bam -I:tumor 200806089\@0156495909_.bam --out Mutect_out/089_mutect_out.txt &>Mutect_out/089_mutect.log
$JAVA -Xmx2048m -jar $MUTECT -T MuTect -L $TARGETS -R $REFERENCE --dbsnp $DBSNP -I:normal 200806092\@0156495866_.bam -I:tumor 200806091\@0156495885_.bam --out Mutect_out/091_mutect_out.txt &>Mutect_out/091_mutect.log
$JAVA -Xmx2048m -jar $MUTECT -T MuTect -L $TARGETS -R $REFERENCE --dbsnp $DBSNP -I:normal 200684628\@0159848376.bam -I:tumor 200684623\@0159848447.bam --out Mutect_out/623_mutect_out.txt &>Mutect_out/623_mutect.log
$JAVA -Xmx2048m -jar $MUTECT -T MuTect -L $TARGETS -R $REFERENCE --dbsnp $DBSNP -I:normal 200684629\@0159848375.bam -I:tumor 200684624\@0159848424.bam --out Mutect_out/624_mutect_out.txt &>Mutect_out/624_mutect.log
$JAVA -Xmx2048m -jar $MUTECT -T MuTect -L $TARGETS -R $REFERENCE --dbsnp $DBSNP -I:normal 200684630\@0159848352.bam -I:tumor 200684625\@0159848423.bam --out Mutect_out/625_mutect_out.txt &>Mutect_out/625_mutect.log
$JAVA -Xmx2048m -jar $MUTECT -T MuTect -L $TARGETS -R $REFERENCE --dbsnp $DBSNP -I:normal 200684631\@0159848446.bam -I:tumor 200684626\@0159848400.bam --out Mutect_out/626_mutect_out.txt &>Mutect_out/626_mutect.log
$JAVA -Xmx2048m -jar $MUTECT -T MuTect -L $TARGETS -R $REFERENCE --dbsnp $DBSNP -I:normal 200684632\@0159848425.bam -I:tumor 200684627\@0159848399.bam --out Mutect_out/627_mutect_out.txt &>Mutect_out/627_mutect.log

# Call 'reverse' variants #
$JAVA -Xmx2048m -jar $MUTECT -T MuTect -L $TARGETS -R $REFERENCE --dbsnp $DBSNP -I:tumor 200806072\@0156495912_.bam -I:normal 200806071\@0156495935_.bam --out Mutect_out/072_mutect_out.txt &>Mutect_out/072_mutect.log
$JAVA -Xmx2048m -jar $MUTECT -T MuTect -L $TARGETS -R $REFERENCE --dbsnp $DBSNP -I:tumor 200806074\@0156495888_.bam -I:normal 200806073\@0156495911_.bam --out Mutect_out/074_mutect_out.txt &>Mutect_out/074_mutect.log
$JAVA -Xmx2048m -jar $MUTECT -T MuTect -L $TARGETS -R $REFERENCE --dbsnp $DBSNP -I:tumor 200806076\@0156495864_.bam -I:normal 200806075\@0156495887_.bam --out Mutect_out/076_mutect_out.txt &>Mutect_out/076_mutect.log
$JAVA -Xmx2048m -jar $MUTECT -T MuTect -L $TARGETS -R $REFERENCE --dbsnp $DBSNP -I:tumor 200806078\@0156495840_.bam -I:normal 200806077\@0156495863_.bam --out Mutect_out/078_mutect_out.txt &>Mutect_out/078_mutect.log
$JAVA -Xmx2048m -jar $MUTECT -T MuTect -L $TARGETS -R $REFERENCE --dbsnp $DBSNP -I:tumor 200806080\@0156495913_.bam -I:normal 200806079\@0156495934_.bam --out Mutect_out/080_mutect_out.txt &>Mutect_out/080_mutect.log
$JAVA -Xmx2048m -jar $MUTECT -T MuTect -L $TARGETS -R $REFERENCE --dbsnp $DBSNP -I:tumor 200806082\@0156495910_.bam -I:normal 200806081\@0156495889_.bam --out Mutect_out/082_mutect_out.txt &>Mutect_out/082_mutect.log
$JAVA -Xmx2048m -jar $MUTECT -T MuTect -L $TARGETS -R $REFERENCE --dbsnp $DBSNP -I:tumor 200806084\@0156495865_.bam -I:normal 200806083\@0156495886_.bam --out Mutect_out/084_mutect_out.txt &>Mutect_out/084_mutect.log
$JAVA -Xmx2048m -jar $MUTECT -T MuTect -L $TARGETS -R $REFERENCE --dbsnp $DBSNP -I:tumor 200806086\@0156495841_.bam -I:normal 200806085\@0156495862_.bam --out Mutect_out/086_mutect_out.txt &>Mutect_out/086_mutect.log
$JAVA -Xmx2048m -jar $MUTECT -T MuTect -L $TARGETS -R $REFERENCE --dbsnp $DBSNP -I:tumor 200806088\@0156495914_.bam -I:normal 200806087\@0156495933_.bam --out Mutect_out/088_mutect_out.txt &>Mutect_out/088_mutect.log
$JAVA -Xmx2048m -jar $MUTECT -T MuTect -L $TARGETS -R $REFERENCE --dbsnp $DBSNP -I:tumor 200806090\@0156495890_.bam -I:normal 200806089\@0156495909_.bam --out Mutect_out/090_mutect_out.txt &>Mutect_out/090_mutect.log
$JAVA -Xmx2048m -jar $MUTECT -T MuTect -L $TARGETS -R $REFERENCE --dbsnp $DBSNP -I:tumor 200806092\@0156495866_.bam -I:normal 200806091\@0156495885_.bam --out Mutect_out/092_mutect_out.txt &>Mutect_out/092_mutect.log
$JAVA -Xmx2048m -jar $MUTECT -T MuTect -L $TARGETS -R $REFERENCE --dbsnp $DBSNP -I:tumor 200684628\@0159848376.bam -I:normal 200684623\@0159848447.bam --out Mutect_out/628_mutect_out.txt &>Mutect_out/628_mutect.log
$JAVA -Xmx2048m -jar $MUTECT -T MuTect -L $TARGETS -R $REFERENCE --dbsnp $DBSNP -I:tumor 200684629\@0159848375.bam -I:normal 200684624\@0159848424.bam --out Mutect_out/629_mutect_out.txt &>Mutect_out/629_mutect.log
$JAVA -Xmx2048m -jar $MUTECT -T MuTect -L $TARGETS -R $REFERENCE --dbsnp $DBSNP -I:tumor 200684630\@0159848352.bam -I:normal 200684625\@0159848423.bam --out Mutect_out/630_mutect_out.txt &>Mutect_out/630_mutect.log
$JAVA -Xmx2048m -jar $MUTECT -T MuTect -L $TARGETS -R $REFERENCE --dbsnp $DBSNP -I:tumor 200684631\@0159848446.bam -I:normal 200684626\@0159848400.bam --out Mutect_out/631_mutect_out.txt &>Mutect_out/631_mutect.log
$JAVA -Xmx2048m -jar $MUTECT -T MuTect -L $TARGETS -R $REFERENCE --dbsnp $DBSNP -I:tumor 200684632\@0159848425.bam -I:normal 200684627\@0159848399.bam --out Mutect_out/632_mutect_out.txt &>Mutect_out/632_mutect.log

# Combine the variants into a single file #
if [ -e Mutect_out/all_somatic_mutations.txt ]
then
    rm Mutect_out/all_somatic_mutations.txt
fi

for f in Mutect_out/*_mutect_out.txt
do
    grep 'KEEP' $f >> Mutect_out/all_somatic_mutations.txt
done

# Sort the variants #
sort -k1,1V -k2,2V Mutect_out/all_somatic_mutations.txt > Mutect_out/sorted_somatic_mutations.txt

# Convert to a VCF-like format #
python mutect_to_vcf.py --infile Mutect_out/sorted_somatic_mutations.txt --outfile Mutect_out/sorted_somatic_mutations.vcf

# Get genomic regions from the vcf #
python vcf_to_bed.py --infile Mutect_out/sorted_somatic_mutations.vcf --outfile Mutect_out/sorted_somatic_mutations.bed

# Run the HaplotypeCaller in GENOTYPE_GIVEN_ALLELES mode #
infiles=''
for f in ./*.bam
do
    infiles="${infiles}-I $f "
done

$JAVA -Xmx2048m -jar $GATK -T HaplotypeCaller -R $REFERENCE -L Mutect_out/sorted_somatic_mutations.bed --dbsnp $DBSNP -stand_emit_conf 0 --genotyping_mode GENOTYPE_GIVEN_ALLELES --alleles Mutect_out/sorted_somatic_mutations.vcf -o Mutect_out/haplotype_caller.vcf $infiles

# Create the table #
python vcf_to_table.py --infile Mutect_out/haplotype_caller.vcf --outfile Mutect_out/mutect_results.csv Mutect_out/all_somatic_mutations.txt

# Make figures 1a and 1b #
python plot_figures.py --out1 Mutect_out/fig1a --out2 Mutect_out/fig1b Mutect_out/mutect_results.csv $GIAB_PLAT_VCF $GIAB_NORM_VCF

#################################################
              # Strelka #
#################################################

mkdir Strelka_out

# Forward #

$STRELKA --tumor 200806071\@0156495935_.bam --normal 200806072\@0156495912_.bam --ref $REFERENCE --config $STRELKA_CONFIG --output-dir Strelka_out/071_out &>Strelka_out/071.log
$STRELKA --tumor 200806073\@0156495911_.bam --normal 200806074\@0156495888_.bam --ref $REFERENCE --config $STRELKA_CONFIG --output-dir Strelka_out/073_out &>Strelka_out/073.log
$STRELKA --tumor 200806075\@0156495887_.bam --normal 200806076\@0156495864_.bam --ref $REFERENCE --config $STRELKA_CONFIG --output-dir Strelka_out/075_out &>Strelka_out/075.log
$STRELKA --tumor 200806077\@0156495863_.bam --normal 200806078\@0156495840_.bam --ref $REFERENCE --config $STRELKA_CONFIG --output-dir Strelka_out/077_out &>Strelka_out/077.log
$STRELKA --tumor 200806079\@0156495934_.bam --normal 200806080\@0156495913_.bam --ref $REFERENCE --config $STRELKA_CONFIG --output-dir Strelka_out/079_out &>Strelka_out/079.log
$STRELKA --tumor 200806081\@0156495889_.bam --normal 200806082\@0156495910_.bam --ref $REFERENCE --config $STRELKA_CONFIG --output-dir Strelka_out/081_out &>Strelka_out/081.log
$STRELKA --tumor 200806083\@0156495886_.bam --normal 200806084\@0156495865_.bam --ref $REFERENCE --config $STRELKA_CONFIG --output-dir Strelka_out/083_out &>Strelka_out/083.log
$STRELKA --tumor 200806085\@0156495862_.bam --normal 200806086\@0156495841_.bam --ref $REFERENCE --config $STRELKA_CONFIG --output-dir Strelka_out/085_out &>Strelka_out/085.log
$STRELKA --tumor 200806087\@0156495933_.bam --normal 200806088\@0156495914_.bam --ref $REFERENCE --config $STRELKA_CONFIG --output-dir Strelka_out/087_out &>Strelka_out/087.log
$STRELKA --tumor 200806089\@0156495909_.bam --normal 200806090\@0156495890_.bam --ref $REFERENCE --config $STRELKA_CONFIG --output-dir Strelka_out/089_out &>Strelka_out/089.log
$STRELKA --tumor 200806091\@0156495885_.bam --normal 200806092\@0156495866_.bam --ref $REFERENCE --config $STRELKA_CONFIG --output-dir Strelka_out/091_out &>Strelka_out/091.log
$STRELKA --tumor 200684623\@0159848447.bam --normal 200684628\@0159848376.bam --ref $REFERENCE --config $STRELKA_CONFIG --output-dir Strelka_out/623_out &>Strelka_out/623.log
$STRELKA --tumor 200684624\@0159848424.bam --normal 200684629\@0159848375.bam --ref $REFERENCE --config $STRELKA_CONFIG --output-dir Strelka_out/624_out &>Strelka_out/624.log
$STRELKA --tumor 200684625\@0159848423.bam --normal 200684630\@0159848352.bam --ref $REFERENCE --config $STRELKA_CONFIG --output-dir Strelka_out/625_out &>Strelka_out/625.log
$STRELKA --tumor 200684626\@0159848400.bam --normal 200684631\@0159848446.bam --ref $REFERENCE --config $STRELKA_CONFIG --output-dir Strelka_out/626_out &>Strelka_out/626.log
$STRELKA --tumor 200684627\@0159848399.bam --normal 200684632\@0159848425.bam --ref $REFERENCE --config $STRELKA_CONFIG --output-dir Strelka_out/627_out &>Strelka_out/627.log

make -C Strelka_out/071_out &>>Strelka_out/071.log
make -C Strelka_out/073_out &>>Strelka_out/073.log
make -C Strelka_out/075_out &>>Strelka_out/075.log
make -C Strelka_out/077_out &>>Strelka_out/077.log
make -C Strelka_out/079_out &>>Strelka_out/079.log
make -C Strelka_out/081_out &>>Strelka_out/081.log
make -C Strelka_out/083_out &>>Strelka_out/083.log
make -C Strelka_out/085_out &>>Strelka_out/085.log
make -C Strelka_out/087_out &>>Strelka_out/087.log
make -C Strelka_out/089_out &>>Strelka_out/089.log
make -C Strelka_out/091_out &>>Strelka_out/091.log
make -C Strelka_out/623_out &>>Strelka_out/623.log
make -C Strelka_out/624_out &>>Strelka_out/624.log
make -C Strelka_out/625_out &>>Strelka_out/625.log
make -C Strelka_out/626_out &>>Strelka_out/626.log
make -C Strelka_out/627_out &>>Strelka_out/627.log

# Reverse #

$STRELKA --normal 200806071\@0156495935_.bam --tumor 200806072\@0156495912_.bam --ref $REFERENCE --config $STRELKA_CONFIG --output-dir Strelka_out/072_out &>Strelka_out/072.log
$STRELKA --normal 200806073\@0156495911_.bam --tumor 200806074\@0156495888_.bam --ref $REFERENCE --config $STRELKA_CONFIG --output-dir Strelka_out/074_out &>Strelka_out/074.log
$STRELKA --normal 200806075\@0156495887_.bam --tumor 200806076\@0156495864_.bam --ref $REFERENCE --config $STRELKA_CONFIG --output-dir Strelka_out/076_out &>Strelka_out/076.log
$STRELKA --normal 200806077\@0156495863_.bam --tumor 200806078\@0156495840_.bam --ref $REFERENCE --config $STRELKA_CONFIG --output-dir Strelka_out/078_out &>Strelka_out/078.log
$STRELKA --normal 200806079\@0156495934_.bam --tumor 200806080\@0156495913_.bam --ref $REFERENCE --config $STRELKA_CONFIG --output-dir Strelka_out/080_out &>Strelka_out/080.log
$STRELKA --normal 200806081\@0156495889_.bam --tumor 200806082\@0156495910_.bam --ref $REFERENCE --config $STRELKA_CONFIG --output-dir Strelka_out/082_out &>Strelka_out/082.log
$STRELKA --normal 200806083\@0156495886_.bam --tumor 200806084\@0156495865_.bam --ref $REFERENCE --config $STRELKA_CONFIG --output-dir Strelka_out/084_out &>Strelka_out/084.log
$STRELKA --normal 200806085\@0156495862_.bam --tumor 200806086\@0156495841_.bam --ref $REFERENCE --config $STRELKA_CONFIG --output-dir Strelka_out/086_out &>Strelka_out/086.log
$STRELKA --normal 200806087\@0156495933_.bam --tumor 200806088\@0156495914_.bam --ref $REFERENCE --config $STRELKA_CONFIG --output-dir Strelka_out/088_out &>Strelka_out/088.log
$STRELKA --normal 200806089\@0156495909_.bam --tumor 200806090\@0156495890_.bam --ref $REFERENCE --config $STRELKA_CONFIG --output-dir Strelka_out/090_out &>Strelka_out/090.log
$STRELKA --normal 200806091\@0156495885_.bam --tumor 200806092\@0156495866_.bam --ref $REFERENCE --config $STRELKA_CONFIG --output-dir Strelka_out/092_out &>Strelka_out/092.log
$STRELKA --normal 200684623\@0159848447.bam --tumor 200684628\@0159848376.bam --ref $REFERENCE --config $STRELKA_CONFIG --output-dir Strelka_out/628_out &>Strelka_out/628.log
$STRELKA --normal 200684624\@0159848424.bam --tumor 200684629\@0159848375.bam --ref $REFERENCE --config $STRELKA_CONFIG --output-dir Strelka_out/629_out &>Strelka_out/629.log
$STRELKA --normal 200684625\@0159848423.bam --tumor 200684630\@0159848352.bam --ref $REFERENCE --config $STRELKA_CONFIG --output-dir Strelka_out/630_out &>Strelka_out/630.log
$STRELKA --normal 200684626\@0159848400.bam --tumor 200684631\@0159848446.bam --ref $REFERENCE --config $STRELKA_CONFIG --output-dir Strelka_out/631_out &>Strelka_out/631.log
$STRELKA --normal 200684627\@0159848399.bam --tumor 200684632\@0159848425.bam --ref $REFERENCE --config $STRELKA_CONFIG --output-dir Strelka_out/632_out &>Strelka_out/632.log

make -C Strelka_out/072_out &>>Strelka_out/072.log
make -C Strelka_out/074_out &>>Strelka_out/074.log
make -C Strelka_out/076_out &>>Strelka_out/076.log
make -C Strelka_out/078_out &>>Strelka_out/078.log
make -C Strelka_out/080_out &>>Strelka_out/080.log
make -C Strelka_out/082_out &>>Strelka_out/082.log
make -C Strelka_out/084_out &>>Strelka_out/084.log
make -C Strelka_out/086_out &>>Strelka_out/086.log
make -C Strelka_out/088_out &>>Strelka_out/088.log
make -C Strelka_out/090_out &>>Strelka_out/090.log
make -C Strelka_out/092_out &>>Strelka_out/092.log
make -C Strelka_out/628_out &>>Strelka_out/628.log
make -C Strelka_out/629_out &>>Strelka_out/629.log
make -C Strelka_out/630_out &>>Strelka_out/630.log
make -C Strelka_out/631_out &>>Strelka_out/631.log
make -C Strelka_out/632_out &>>Strelka_out/632.log

# Create a CSV #
python3 strelka_to_csv.py Strelka_out/ /results/passed.somatic.indels.vcf > Strelka_out/strelka_results.csv
