# Supplementary material for: The Contribution of Mosaic Variants to Autism Spectrum Disorder
Source: PLoS Genet. 2016 Sep 15;12(9):e1006245. doi: 10.1371/journal.pgen.1006245 (PMC5024993; doi:10.1371/journal.pgen.1006245)
Supplement: S1 Code — (GZ) [file pgen.1006245.s022.gz › Replication/Paired_Replication/distance_from_origin.py]

#!/usr/bin/env python

from __future__ import print_function

import sys
import argparse
import pickle

import matplotlib as mpl
mpl.use('Agg')
import re
from sklearn.decomposition import PCA
import matplotlib.pyplot as plt
import matplotlib.cm as cm
from matplotlib.colors import LogNorm
import numpy as np
from sklearn.preprocessing import scale
import math

def origin_dist(big_list, distance):
    total = 0
    closer_than = 0
    for point in big_list:
        if math.sqrt(point[0] ** 2 + point[1] ** 2) < distance:
            closer_than += 1
        total += 1
    return (total, closer_than)

def noisy(big_list, noise_level):
    num_noisy = 0
    total = 0
    for point in big_list:
        if point > noise_level:
            num_noisy += 1
        total += 1
    return (total, num_noisy)

plat_features, mutect_features, plat_noise, mutect_noise = pickle.load(open('tmp.p', 'r'))

for i in range(1, 6):
    plat_dist = origin_dist(plat_features, float(i))
    mutect_dist = origin_dist(mutect_features, float(i))
    print("At distance " + str(i))
    print(str(plat_dist[1]) + " of " + str(plat_dist[0]) + " mutations are closer.")
    print(str(mutect_dist[1]) + " of " + str(mutect_dist[0]) + " mutations are closer.")

levels = [0.01, 0.02, 0.05, 0.1]

for level in levels:
    plat_noisy = noisy(plat_noise, level)
    mutect_noisy = noisy(mutect_noise, level)
    print("At noise " + str(level))
    print(str(plat_noisy[1]) + " of " + str(plat_noisy[0]) + " mutations are noisy.")
    print(str(mutect_noisy[1]) + " of " + str(mutect_noisy[0]) + " mutations are noisy.")
