# Supplementary material for: The Contribution of Mosaic Variants to Autism Spectrum Disorder
Source: PLoS Genet. 2016 Sep 15;12(9):e1006245. doi: 10.1371/journal.pgen.1006245 (PMC5024993; doi:10.1371/journal.pgen.1006245)
Supplement: S1 Code — (GZ) [file pgen.1006245.s022.gz › Replication/Paired_Replication/filter_single.py]

#!/usr/bin/env python3

import sys

individuals = { 0:0, 1:1, 2:2, 3:3, 4:4, 5:0, 6:1, 7:2, 8:3, 9:4, 10:5, 
                11:5, 12:6, 13:6, 14:7, 15:7, 16:8, 17:8, 18:9, 19:9, 
                20:10, 21:10, 22:11, 23:11, 24:12, 25:12, 26:13, 27:13,
                28:14, 29:14, 30:15, 31:15 }

for line in sys.stdin:
    line = line.rstrip().split()
    indiv_bin = []
    for i in range(len(line[9:])):
        i += 9
        genotype = line[i].split(':')[0]
        if genotype == '0/1':
            if individuals[i-9] in indiv_bin:
                continue
            else:
                indiv_bin.append(individuals[i-9])
    if len(indiv_bin) > 1:
        continue
    else:
        print('\t'.join(line))
