# Supplementary material for: The Contribution of Mosaic Variants to Autism Spectrum Disorder
Source: PLoS Genet. 2016 Sep 15;12(9):e1006245. doi: 10.1371/journal.pgen.1006245 (PMC5024993; doi:10.1371/journal.pgen.1006245)
Supplement: S1 Code — (GZ) [file pgen.1006245.s022.gz › Replication/Paired_Replication/remove_indels.py]

#!/usr/bin/env python3

import sys

for line in sys.stdin:
    line = line.rstrip().split()
    if len(line[3]) > 1:
        continue
    elif len(line[4]) > 1:
        continue
    else:
        print('\t'.join(line))
