# Supplementary material for: The Contribution of Mosaic Variants to Autism Spectrum Disorder
Source: PLoS Genet. 2016 Sep 15;12(9):e1006245. doi: 10.1371/journal.pgen.1006245 (PMC5024993; doi:10.1371/journal.pgen.1006245)
Supplement: S1 Code — (GZ) [file pgen.1006245.s022.gz › Replication/Paired_Replication/filter_vcf_allele_freq.py]

#!/usr/bin/env python3

import argparse

parser = argparse.ArgumentParser(description='Find potential mosaic variants and output the mean allele frequency to the Filter field.')
parser.add_argument('vcf_file', help='A vcf file which has variants from paired samples')
parser.add_argument('filtering_vcf', help='A vcf file from 1KGenomes contiaining common variants.')
parser.add_argument('outfile', help='An output vcf file containing rare variants with the mean allele in the filter field.')
args = parser.parse_args()

def is_before(vcf1, vcf2):
    if chroms[vcf1[0]] < chroms[vcf2[0]]:
        return True
    elif chroms[vcf1[0]] > chroms[vcf2[0]]:
        return False
    else:
        if int(vcf1[1]) <= int(vcf2[1]):
            return True
        else:
            return False

sample_dict = {9:'01', 10:'02', 11:'03', 12:'04', 13:'05', 14:'01', 15:'02', 16:'03', 17:'04', 18:'05', 19:'06', 20:'06', 21:'07', 22:'07', 23:'08', 24:'08', 25:'09', 26:'09', 27:'10', 28:'10', 29:'11', 30:'11', 31:'12', 32:'12', 33:'13', 34:'13', 35:'14', 36:'14', 37:'15', 38:'15', 39:'16', 40:'16'}

chroms = {'1':1, '2':2, '3':3, '4':4, '5':5, '6':6, '7':7, '8':8, '9':9, '10':10, '11':11, '12':12, '13':13, '14':14, '15':15, '16':16, '17':17, '18':18, '19':19, '20':20, '21':21, '22':22, 'X':23, 'Y':24, 'MT':25, 'chr1':1, 'chr2':2, 'chr3':3, 'chr4':4, 'chr5':5, 'chr6':6, 'chr7':7, 'chr8':8, 'chr9':9, 'chr10':10, 'chr11':11, 'chr12':12, 'chr13':13, 'chr14':14, 'chr15':15, 'chr16':16, 'chr17':17, 'chr18':18, 'chr19':19, 'chr20':20, 'chr21':21, 'chr22':22, 'chrX':23, 'chrY':24, 'chrM':25}

outfile = open(args.outfile, 'w')

ref_vcf = open(args.filtering_vcf, 'r')

#Remove headers#
while True:
    ref_line = ref_vcf.readline()
    if ref_line[0] == '#':
        continue
    else:
        ref_line = ref_line.rstrip().split()
        break

with open(args.vcf_file, 'r') as f:
    for line in f:
        if line[0] == '#':
            print(line.rstrip(), file=outfile)
            continue
        line = line.rstrip().split()
        #Get ref at correct position#
        while is_before(ref_line, line):
            ref_line = ref_vcf.readline().rstrip().split()
        if chroms[ref_line[0]] == chroms[line[0]] and ref_line[1] == line[1]:
            if ref_line[3] == line[3]:
                continue
            else:
                if len(ref_line[3].split(',')) > len(line[3].split(',')):
                    continue
        sample_afs = {}
        alleles = len(line[3].split(',')) + 1
        for i in range(len(line[9:])):
            i += 9
            genotype = line[i].split(':')
            if genotype[0] == './.':
                sample_afs[sample_dict[i]] = False
                continue
            allele_counts = genotype[1].split(',')
            if len(allele_counts) == 1:
                sample_afs[sample_dict[i]] = False
                continue
            if genotype[0] == '0/0':
                sample_afs[sample_dict[i]] = False
                continue
            else:
                variants = genotype[0].split('/')
                if int(allele_counts[int(variants[1])]) + int(allele_counts[int(variants[0])]) == 0:
                    sample_afs[sample_dict[i]] = False
                    continue
                af = (float(allele_counts[int(variants[1])]) / ( float(allele_counts[int(variants[1])]) + float(allele_counts[int(variants[0])]) ) )
                if sample_dict[i] in sample_afs:
                    if not sample_afs[sample_dict[i]]:
                        continue
                    else:
                        sample_afs[sample_dict[i]] = (sample_afs[sample_dict[i]] + af ) / 2
                else:
                    sample_afs[sample_dict[i]] = af
        line[6] = str(min([j if bool(j) else 1 for j in [i for i in sample_afs.values()]]))
        print('\t'.join(line), file=outfile)
