# Supplementary material for: The Contribution of Mosaic Variants to Autism Spectrum Disorder
Source: PLoS Genet. 2016 Sep 15;12(9):e1006245. doi: 10.1371/journal.pgen.1006245 (PMC5024993; doi:10.1371/journal.pgen.1006245)
Supplement: S1 Code — (GZ) [file pgen.1006245.s022.gz › Replication/Paired_Replication/plot_figures.py]

#!/usr/bin/env python

from __future__ import print_function

import sys
import argparse
#import pickle

import matplotlib as mpl
mpl.use('Agg')
import re
from sklearn.decomposition import PCA
import matplotlib.pyplot as plt
import matplotlib.cm as cm
from matplotlib.colors import LogNorm
import numpy as np
from sklearn.preprocessing import scale
import math

parser = argparse.ArgumentParser("Replicate the figures using data from GIAB, Platinum Genomes and MuTect output")
parser.add_argument('--out1', default='fig1_out', help='The name of the first output png')
parser.add_argument('--out2', default='fig2_out', help='The name of the second output png')
parser.add_argument('--NA12878_col', type=int, default=10, help='The 0-based column with the genotype of NA12878 in the plat_vcf')
parser.add_argument("mutect_csv", help='The csv of mutect results')
parser.add_argument("plat_vcf", help='The vcf created from the platinum genomes')
parser.add_argument("giab_norm_vars", help='The (normalized) GIAB variant callset')
args = parser.parse_args()

feature_names = ["BaseQRankSum", "FS", "MQ", "MQRankSum", "ReadPosRankSum", "SOR"] 
n_features = len(feature_names)

chroms = {
    '1':1, '2':2, '3':3, '4':4, '5':5, '6':6, '7':7, '8':8, '9':9, '10':10, '11':11, '12':12, '13':13, '14':14, '15':15, '16':16, '17':17, '18':18, '19':19, '20':20, '21':21, '22':22, 'X':23, 'Y':24, 'MT':25, 'chr1':1, 'chr2':2, 'chr3':3, 'chr4':4, 'chr5':5, 'chr6':6, 'chr7':7, 'chr8':8, 'chr9':9, 'chr10':10, 'chr11':11, 'chr12':12, 'chr13':13, 'chr14':14, 'chr15':15, 'chr16':16, 'chr17':17, 'chr18':18, 'chr19':19, 'chr20':20, 'chr21':21, 'chr22':22, 'chrX':23, 'chrY':24, 'chrM':25, 'GL000207.1':26, 'GL000226.1':27, 'GL000229.1':28, 'GL000231.1':29, 'GL000210.1':30, 'GL000239.1':31, 'GL000235.1':32, 'GL000201.1':33, 'GL000247.1':34, 'GL000245.1':35, 'GL000197.1':36, 'GL000203.1':37, 'GL000246.1':38, 'GL000249.1':39, 'GL000196.1':40, 'GL000248.1':41, 'GL000244.1':42, 'GL000238.1':43, 'GL000202.1':44, 'GL000234.1':45, 'GL000232.1':46, 'GL000206.1':47, 'GL000240.1':48, 'GL000236.1':49, 'GL000241.1':50, 'GL000243.1':51, 'GL000242.1':52, 'GL000230.1':53, 'GL000237.1':54, 'GL000233.1':55, 'GL000204.1':56, 'GL000198.1':57, 'GL000208.1':58, 'GL000191.1':59, 'GL000227.1':60, 'GL000228.1':61, 'GL000214.1':62, 'GL000221.1':63, 'GL000209.1':64, 'GL000218.1':65, 'GL000220.1':66, 'GL000213.1':67, 'GL000211.1':68, 'GL000199.1':69, 'GL000217.1':70, 'GL000216.1':71, 'GL000215.1':72, 'GL000205.1':73, 'GL000219.1':74, 'GL000224.1':75, 'GL000223.1':76, 'GL000195.1':77, 'GL000212.1':78, 'GL000222.1':79, 'GL000200.1':80, 'GL000193.1':81, 'GL000194.1':82, 'GL000225.1':83, 'GL000192.1':84, 'NC_007605':85, 'hs37d5':86
    }

def plat_finish(plat_features, feature_counts, feature_totals, noise):
    '''
    calculate means
    fill missing values
    '''
    # find means #
    feature_means = []
    for i in range(len(feature_counts)):
        feature_means.append(float(feature_totals[i]) / float(feature_counts[i]))

    # set missing to mean #
    for i in xrange(len(plat_features)):
        for j in xrange(len(plat_features[0])):
            if plat_features[i][j] == '':
                plat_features[i][j] = feature_means[j]

    return [plat_features, feature_means, noise]

def get_giab_vars(plat_vcf, giab_norm_vars, args):
    '''
    Read the two vcfs
    Get features from concordant SNVs
    set missing values to means
    return features, feature means and noise
    '''
    plat_f = open(plat_vcf, 'r')
    plat_l = ''
    while True: # Skip header
        plat_l = plat_f.readline()
        if not plat_l[0] == '#':
            plat_l = plat_l.rstrip().split('\t')
            break

    giab_f = open(giab_norm_vars, 'r')
    giab_l = ''
    while True: # Skip header
        giab_l = giab_f.readline()
        if not giab_l[0] == '#':
            giab_l = giab_l.rstrip().split('\t')
            break

    plat_features = []
    feature_counts = [0] * n_features
    feature_totals = [0] * n_features
    noise = []

    while True:
        if chroms[plat_l[0]] < chroms[giab_l[0]] or (chroms[plat_l[0]] == chroms[giab_l[0]] and int(plat_l[1]) < int(giab_l[1])):
            plat_l = plat_f.readline().rstrip().split('\t')
            if not plat_l or not plat_l[0]:
                return plat_finish(plat_features, feature_counts, feature_totals, noise)
        elif chroms[plat_l[0]] > chroms[giab_l[0]] or (chroms[plat_l[0]] == chroms[giab_l[0]] and int(plat_l[1]) > int(giab_l[1])):
            giab_l = giab_f.readline().rstrip().split('\t')
            if not giab_l or not giab_l[0]:
                return plat_finish(plat_features, feature_counts, feature_totals, noise)
        else: # Same chrom and position
            # Check that alleles are the same #
            plat_alleles = [plat_l[3]] + plat_l[4].split(',')
            giab_alleles = [giab_l[3]] + giab_l[4].split(',')

            # Check the format column. GIAB always has gt first #
            gt = -1
            ad = -1
            plat_fmt = plat_l[8].split(':')
            for i in xrange(len(plat_fmt)):
                if plat_fmt[i] == 'GT':
                    gt = i
                elif plat_fmt[i] == 'AD':
                    ad = i
            if gt < 0 or ad < 0:
                plat_l = plat_f.readline().rstrip().split('\t')
                if not plat_l or not plat_l[0]:
                    return plat_finish(plat_features, feature_counts, feature_totals, noise)
                continue

            if plat_l[args.NA12878_col] == './.': # Skip positions without coverage
                plat_l = plat_f.readline().rstrip().split('\t')
                if not plat_l or not plat_l[0]:
                    return plat_finish(plat_features, feature_counts, feature_totals, noise)
                continue
            


            plat_geno = plat_l[args.NA12878_col].split(':')
            plat_vars = re.split('[/|]', plat_geno[gt])
            plat_vars = [plat_alleles[int(x)] for x in plat_vars]

            giab_geno = giab_l[9].split(':')
            giab_vars = re.split('[/|]', giab_geno[0])
            giab_vars = [giab_alleles[int(x)] for x in giab_vars]

            if (plat_vars[0] == giab_vars[0] and plat_vars[1] == giab_vars[1]) or (plat_vars[0] == giab_vars[1] and plat_vars[1] == giab_vars[0]):
                # Concordant #
                # Get features #
                cur_features = [''] * n_features
                line_info = plat_l[7].split(';')
                for tag in line_info:
                    if '=' in tag:
                        tag = tag.split('=')
                        if tag[0] in feature_names:
                            cur_features[feature_names.index(tag[0])] = float(tag[1])
                
                # Add to features #
                for i in xrange(n_features):
                    if cur_features[i] != '':
                        feature_totals[i] += cur_features[i]
                        feature_counts[i] += 1
                plat_features.append(cur_features)

                # Get noise at this position #
                cur_depth = 0
                alt_depth = [0] * (len(plat_alleles) - 1)
                for indiv_geno in plat_l[9:]:
                    if indiv_geno == './.':
                        continue
                    indiv_geno = indiv_geno.split(':')
                    indiv_vars = re.split('[/|]', indiv_geno[gt])
                    if indiv_vars[0] == '0' and indiv_vars[1] == '0': # Only look at individuals who are hom for ref #
                        if indiv_geno[ad] == '.': # Happens
                            continue
                        indiv_reads = indiv_geno[ad].split(',')
                        cur_depth += sum([int(x) for x in indiv_reads])
                        for i in range(1, len(plat_alleles) - 1):
                            alt_depth[i] += int(indiv_reads[i])
                
                if cur_depth >= 10:
                    noise.append(max(alt_depth) / float(cur_depth)) # Add noisiest allele
                            
            plat_l = plat_f.readline().rstrip().split('\t')
            if not plat_l or not plat_l[0]:
                return plat_finish(plat_features, feature_counts, feature_totals, noise)

# feature_names = ["BaseQRankSum", "FS", "MQ", "MQRankSum", "ReadPosRankSum", "SOR"] 

def mutect_csv_vars(mutect_csv, feature_means):
    '''
    parse the results csv to get features and noise
    '''
    mutect_features = []
    mutect_noise = []
    sample_cols = {}
    with open(mutect_csv, 'r') as f:
        for line in f:
            line = line.rstrip().split(',')
            if line[0] == 'Identified_in':
                for i in range(len(line[13:])):
                    sample_cols[i] = line[i][:-3]
                continue
            # Get features #
            cur_features = [''] * n_features
            cur_features[0] = line[8]
            cur_features[1] = line[10]
            cur_features[2] = line[6]
            cur_features[3] = line[7]
            cur_features[4] = line[9]
            cur_features[5] = line[11]
            for i in xrange(n_features):
                if cur_features[i] == '':
                    cur_features[i] = feature_means[i]
                else:
                    cur_features[i] = float(cur_features[i])
            mutect_features.append(cur_features)

            # Get noise #
            total_depth = 0
            alt_depth = 0
            skip = line[0].split(';') + line[12].split(';')
            # Get depths #
            for i in range(0, len(line[13:]), 2):
                if sample_cols[i] in skip:
                    continue
                else:
                    total_depth += int(line[i + 13])
            # Get alt depths #
            for i in range(1, len(line[13:]), 2):
                if sample_cols[i] in skip:
                    continue
                else:
                    alt_depth += int(line[i + 13])
            if total_depth >= 10:
                mutect_noise.append(alt_depth / float(total_depth))
    return [mutect_features, mutect_noise]

def origin_dist(big_list, distance):
    total = 0
    closer_than = 0
    for point in big_list:
        if math.sqrt(point[0] ** 2 + point[1] ** 2) < distance:
            closer_than += 1
        total += 1
    return (total, closer_than)

def noisy(big_list, noise_level):
    num_noisy = 0
    total = 0
    for point in big_list:
        if point > noise_level:
            num_noisy += 1
        total += 1
    return (total, num_noisy)

##############
#### Main ####
##############

plat_features, feature_means, plat_noise = get_giab_vars(args.plat_vcf, args.giab_norm_vars, args)
mutect_features, mutect_noise = mutect_csv_vars(args.mutect_csv, feature_means)

print(len(plat_features))
print(len(mutect_features))

# Scale features #
total_features = np.array(plat_features + mutect_features)
total_features = scale(total_features)

# Do pca #
pca = PCA(n_components=6)
total_features = pca.fit(total_features).transform(total_features)
plat_features = total_features[:len(plat_features)]
mutect_features = total_features[len(plat_features):]
pca.fit(plat_features)
plat_features = pca.transform(plat_features)
mutect_features = pca.transform(mutect_features)

# Uncomment this to dump the data into a pickle file for fast reading
#pickle.dump([plat_features, mutect_features, plat_noise, mutect_noise], open('tmp.p', 'wb'))

# Plot the log-transformed distribution of GIAB variants and overlay MuTect variants #
plt.figure()
plt.hist2d(plat_features[:,0], plat_features[:,1], (100, 100), cmap=cm.Blues, norm=LogNorm())
plt.scatter(mutect_features[:,0], mutect_features[:,1], c='r', alpha=0.5, edgecolor='', s=10)
plt.title("GIAB Concordant Variants and MuTect Variant Calls")
plt.xlabel("PC1. Explained variance = {:.2%}".format(pca.explained_variance_ratio_[0]))
plt.ylabel("PC2. Explained variance = {:.2%}".format(pca.explained_variance_ratio_[1]))
plt.savefig(args.out1 + '.png')
plt.close()

# Make histograms of the noise #
plt.figure()
n, bins, patches = plt.hist( [plat_noise, mutect_noise], 25, log=True, histtype='bar', label=['GIAB', 'MuTect'])
plt.title("Allelic Noise in GIAB and MuTect Calls")
plt.xlabel("Fraction of Alleleic Noise")
plt.ylabel("Frequency (log-transformed)")
plt.legend()
plt.savefig(args.out2 + '.png')
plt.close()

for i in range(1, 6):
    plat_dist = origin_dist(plat_features, float(i))
    mutect_dist = origin_dist(mutect_features, float(i))
    print("At distance " + str(i))
    print(str(plat_dist[1]) + " of " + str(plat_dist[0]) + " mutations are closer.")
    print(str(mutect_dist[1]) + " of " + str(mutect_dist[0]) + " mutations are closer."

levels = [0.01, 0.02, 0.05, 0.1]

for level in levels:
    plat_noisy = noisy(plat_noise, level)
    mutect_noisy = noisy(mutect_noise, level)
    print("At noise " + str(level))
    print(str(plat_noisy[1]) + " of " + str(plat_noisy[0]) + " mutations are noisy.")
    print(str(mutect_noisy[1]) + " of " + str(mutect_noisy[0]) + " mutations are noisy.")
