# Supplementary material for: The Contribution of Mosaic Variants to Autism Spectrum Disorder
Source: PLoS Genet. 2016 Sep 15;12(9):e1006245. doi: 10.1371/journal.pgen.1006245 (PMC5024993; doi:10.1371/journal.pgen.1006245)
Supplement: S1 Code — (GZ) [file pgen.1006245.s022.gz › Replication/Paired_Replication/annotate_paired_vrf.py]

#!/usr/bin/env python3

import argparse
import sys

'''
Does not handle biallelic sites
'''

parser = argparse.ArgumentParser(description='Annotate the FILTER field of a VCF with the lowest possbile average VRF from the paired samples')
parser.add_argument('--infile', help='An input vcf file')
args = parser.parse_args()

if args.infile:
    infile = open(args.infile, 'r')
else:
    infile = sys.stdin

mapping = {0:0, 1:0, 2:0, 3:0, 4:0, 5:0, 6:0, 7:0, 8:0, 
           9:1, 10:2, 11:3, 12:4, 13:5, 14:1, 15:2, 16:3, 17:4, 
           18:5, 19:6, 20:6, 21:7, 22:7, 23:8, 24:8, 25:9, 26:9, 
           27:10, 28:10, 29:11, 30:11, 31:12, 32:12, 33:13, 34:13,
           35:14, 36:14, 37:15, 38:15, 39:16, 40:16}

for line in infile:
    if line[0] == '#':
        print(line.rstrip())
        continue
    line = line.rstrip().split()
    afs = [1]
    for i, genotype in enumerate(line):
#        i += 9
        genotype = genotype.split(':')
        if genotype[0] == '0/1':
            reads = genotype[1].split(',')
            if int(reads[0]) + int(reads[1]) == 0:
                if len(afs) > mapping[i]:
                    afs[mapping[i]] = False
                else:
                    afs.append(False)
            alt_freq = float(reads[1]) / (float(reads[1]) + float(reads[0]))
            if len(afs) > mapping[i]:
                if afs[mapping[i]]:
                    afs[mapping[i]] = (afs[mapping[i]] + alt_freq) / 2
                else:
                    continue
            else:
                afs.append(alt_freq)
        else:
            if len(afs) > mapping[i]:
                afs[mapping[i]] = False
            else:
                afs.append(False)
    line[5] = str(min([x if x else 1 for x in afs]))
    print('\t'.join(line))
