# Supplementary material for: The Contribution of Mosaic Variants to Autism Spectrum Disorder
Source: PLoS Genet. 2016 Sep 15;12(9):e1006245. doi: 10.1371/journal.pgen.1006245 (PMC5024993; doi:10.1371/journal.pgen.1006245)
Supplement: S1 Code — (GZ) [file pgen.1006245.s022.gz › Replication/PostEc2/40x_Joint/find_joint_batch_1.sh]

#!/usr/bin/env bash

for child in "$@"
do
    basename=${child##*/}
    indiv=${basename%%_*}
    indiv=${indiv##*.}
    family=${basename%%.*}
    dir=${child%/*}

#    echo "$basename"
#    echo "$indiv"
#    echo "$family"
#    echo "$dir"

    bedtools intersect -a $child -b ${dir}/${family}.fa_40x.bed.gz | bedtools intersect -a - -b ${dir}/${family}.mo_40x.bed.gz | bedtools intersect -a - -b /mnt/data/don/Project_Mosaicism/SSC_Mosaic_Recall/Data/Exome/seqcap_ez_exome_v2_wo_missing.bed > /mnt/data/don/Project_Mosaicism/SSC_Mosaic_Recall/Data/Joint_Bed/Joint_2/${family}.${indiv}_joint_40x.bed

done
