# Supplementary material for: The Contribution of Mosaic Variants to Autism Spectrum Disorder
Source: PLoS Genet. 2016 Sep 15;12(9):e1006245. doi: 10.1371/journal.pgen.1006245 (PMC5024993; doi:10.1371/journal.pgen.1006245)
Supplement: S1 Code — (GZ) [file pgen.1006245.s022.gz › Replication/PostEc2/40x_Joint/anno_joint_bed.py]

#!/usr/bin/env python3

import argparse
import sys
import os.path
import os
import logging

def bed_as_dict(fn):
    out_dict = {}
    with open(fn) as f:
        for line in f:
            line = line.rstrip().split()
            if not line[0] in out_dict:
                out_dict[line[0]] = []
            out_dict[line[0]].append((line[1], line[2]))
    return out_dict

def pos_in_bed_dict(chrom, pos, bed_dict):
    logging.debug("Looking for {chrom}:{pos}".format(chrom=chrom, pos=pos))
    if not chrom in bed_dict:
        logging.warning("Chromosome " + chrom + " not found in bed dict")
        return False
    pos = int(pos)
    for start, stop in bed_dict[chrom]:
        start = int(start)
        stop = int(stop)
        # Checked off by 1 #
        if pos > start and pos <= stop:
            return True
        if pos < start:
            return False
    return False

def process_args():
    parser = argparse.ArgumentParser(description="Annotate mutations present in 40x joint regions")
    parser.add_argument("--joint_name", default="{sample}_40x_joint.bed", help="The name of the joint sample file")
    parser.add_argument("--infile", help="The input file")
    parser.add_argument("--outfile", help="The output file")
    parser.add_argument("--debug", action="store_true", help="Turn on debug logging")
    parser.add_argument("joint_dir", help="The directory containing the joint bed files")
    return parser.parse_args()

def main(args):
    if not args:
        args = process_args()

    if args.debug:
        logging.basicConfig(level=logging.DEBUG)

    if args.infile:
        args.infile = open(args.infile)
    else:
        args.infile = sys.stdin

    if args.outfile:
        args.outfile = open(args.outfile, 'w')
    else:
        args.outfile = sys.stdout

    header = args.infile.readline().rstrip().split('\t')
    header += ['joint_40x']
    print('\t'.join(header), file=args.outfile)

    joint_files = set(os.listdir(args.joint_dir))
    bed_dict = {}

    for line in args.infile:
        line = line.rstrip().split('\t')
        is_joint = False
        sample = line[header.index("individual_id")]
        logging.debug("Sample is {sample}".format(sample=sample))
        if args.joint_name.format(sample=sample) in joint_files:
            logging.debug("Found sample file")
            if not sample in bed_dict:
                logging.debug("Reading sample from bed")
                bed_dict[sample] = bed_as_dict(args.joint_dir + '/' + args.joint_name.format(sample=sample))
            if pos_in_bed_dict(line[header.index("chrom")], line[header.index("pos")], bed_dict[sample]):
                is_joint = True
        line += [str(is_joint)]
        print('\t'.join(line), file=args.outfile)


if __name__ == "__main__":
    main(None)
