# Supplementary material for: The Contribution of Mosaic Variants to Autism Spectrum Disorder
Source: PLoS Genet. 2016 Sep 15;12(9):e1006245. doi: 10.1371/journal.pgen.1006245 (PMC5024993; doi:10.1371/journal.pgen.1006245)
Supplement: S1 Code — (GZ) [file pgen.1006245.s022.gz › Replication/PostEc2/40x_Joint/analysis.sh]

#!/usr/bin/env bash

Scripts/PostEc2/find_joint_batch_1.sh Data/Joint_Bed/BED/[0-9]*.[ps]1_40x.bed.gz
