# Supplementary material for: The Contribution of Mosaic Variants to Autism Spectrum Disorder
Source: PLoS Genet. 2016 Sep 15;12(9):e1006245. doi: 10.1371/journal.pgen.1006245 (PMC5024993; doi:10.1371/journal.pgen.1006245)
Supplement: S1 Code — (GZ) [file pgen.1006245.s022.gz › Replication/PostEc2/Phasing/analysis.sh]

Scripts/PostEc2/phase_all_vcf.sh Data/Phasing/Raw_Data/variants.txt Data/Ped/ssc_fams.ped Data/Phasing/Raw_Data/ Data/Phasing/Results/ tmp.txt
