# Supplementary material for: The Contribution of Mosaic Variants to Autism Spectrum Disorder
Source: PLoS Genet. 2016 Sep 15;12(9):e1006245. doi: 10.1371/journal.pgen.1006245 (PMC5024993; doi:10.1371/journal.pgen.1006245)
Supplement: S1 Code — (GZ) [file pgen.1006245.s022.gz › Replication/PostEc2/Phasing/phase_all_vcf.sh]

#!/usr/bin/env bash

# $1 = variants file
# $2 = ped file
# $3 = raw data directory
# $4 = output directory
# $5 = a temporary file

while IFS='' read -r line || [[ -n "$line" ]]; do
    echo $line > $5

    line_arr=($line)
    chrom=$(echo ${line_arr[0]})
    pos=$(echo ${line_arr[1]})
    indiv=$(echo ${line_arr[2]})
    infile=$(echo "vars_${chrom}_${pos}_${indiv}.vcf.gz")
    details=$(echo "${4}/${indiv}_${chrom}_${pos}.txt")

    python3 /mnt/data/don/Project_Mosaicism/SSC_Mosaic_Recall/Scripts/Phasing_Joint/phase-mosaic/phase_vcf.py --ped $2 --details $details $5 ${3}/${infile} >> ${4}/phasing_out.txt

    if [ $? -ne 0 ]; then
	echo "Command failed: python3 /mnt/data/don/Project_Mosaicism/SSC_Mosaic_Recall/Scripts/Phasing_Joint/phase-mosaic/phase_vcf.py --ped $2 --details $details $5 ${3}/${infile} >> ${4}/phasing_out.txt"
	exit 1
    fi

done < $1
