# Supplementary material for: The Contribution of Mosaic Variants to Autism Spectrum Disorder
Source: PLoS Genet. 2016 Sep 15;12(9):e1006245. doi: 10.1371/journal.pgen.1006245 (PMC5024993; doi:10.1371/journal.pgen.1006245)
Supplement: S1 Code — (GZ) [file pgen.1006245.s022.gz › Replication/PostEc2/Phasing/anno_phasing.py]

#!/usr/bin/env python3

import argparse
import sys

def process_args():
    parser = argparse.ArgumentParser(description="Add phasing results to the mutations file")
    parser.add_argument("--infile")
    parser.add_argument("--outfile")
    parser.add_argument("phasing", help="A file containing the phasing results")
    return parser.parse_args()

def main(args):
    if not args:
        args = process_args()

    phasing = {}
    with open(args.phasing) as f:
        for line in f:
            line = line.rstrip().split()
            phasing[','.join(line[:3])] = line[3:]
            
    if args.infile:
        args.infile = open(args.infile)
    else:
        args.infile = sys.stdin

    if args.outfile:
        args.outfile = open(args.outfile, 'w')
    else:
        args.outfile = sys.stdout

    header = args.infile.readline().rstrip().split()
    header = header + ['phase_mosaic', 'mosaic_frac', 'parent']
    print('\t'.join(header), file=args.outfile)

    for line in args.infile:
        line = line.rstrip().split('\t')
        chrom  = line[header.index("chrom")]
        pos = line[header.index("pos")]
        indiv = line[header.index("individual_id")]
        key = ','.join([chrom, pos, indiv])

        if key in phasing:
            line += phasing[key]
        else:
            line += ['-', '-', '-']
        print('\t'.join(line), file=args.outfile)

if __name__ == "__main__":
    main(None)
