# Supplementary material for: The Contribution of Mosaic Variants to Autism Spectrum Disorder
Source: PLoS Genet. 2016 Sep 15;12(9):e1006245. doi: 10.1371/journal.pgen.1006245 (PMC5024993; doi:10.1371/journal.pgen.1006245)
Supplement: S1 Code — (GZ) [file pgen.1006245.s022.gz › Replication/PostEc2/VCF_Processing/recalibrate.sh]

#!/usr/bin/env bash

# $1 input file
# $2 output file
# $3 reference file
# $4 memory
# $5 number of cores
# $6 dbsnp snps and indels
# $7 hapmap snps
# $8 omni snps
# $9 1000G snps
# $10 mills indels

base=${1%%.vcf.gz}

java -Xmx${4}g -jar $GATK -T VariantRecalibrator -nt $5 -R $3 -input ${1} \
-resource:hapmap,known=false,training=true,truth=true,prior=15.0 $7 \
-resource:omni,known=false,training=true,truth=true,prior=12.0 ${8} \
-resource:1000G,known=false,training=true,truth=false,prior=10.0 ${9} \
-resource:dbsnp,known=true,training=false,truth=false,prior=2.0 ${6} \
--mode SNP --recal_file ${base}_snps_1.recal --tranches_file ${base}_snps_1.tranches \
-an FS -an ReadPosRankSum -an SOR -an MQRankSum -an MQ \
-an AbHetUser -rscriptFile ${base}_snps_1.rscript \
-tranche 100 -tranche 99.9 -tranche 99.8 -tranche 99.7 -tranche 99.6 -tranche 99.5 -tranche 99.4 \
-tranche 99.3 -tranche 99.2 -tranche 99.1 -tranche 99.0 -tranche 98 -tranche 97 -tranche 96 \
-tranche 95 -tranche 90

java -Xmx${4}g -jar $GATK -T ApplyRecalibration -nt 1 -R $3 -input ${1} \
--mode SNP --ts_filter_level 99.3 -recalFile ${base}_snps_1.recal \
-tranchesFile ${base}_snps_1.tranches -o ${base}_snpsRecal_1.vcf.gz

# Filter out STR seperately #

# Recalibrate INDELs
java -Djava.io.tmpdir=tmp -Xmx${4}g -jar $GATK -T VariantRecalibrator -nt $5 -R $3 -input ${base}_snpsRecal_1.vcf.gz \
-resource:mills,known=true,training=true,truth=true,prior=12.0 ${10} \
-resource:dbsnp,known=true,training=false,truth=false,prior=2.0 ${6} \
--mode INDEL --recal_file ${base}_indels_1.recal --tranches_file \
${base}_indels_1.tranches -an FS -an ReadPosRankSum -an SOR -an MQRankSum \
-an AbHetUser -an MQ -rscriptFile ${base}_indels_1.rscript -mG 4 \
-tranche 100 -tranche 99 -tranche 98 -tranche 97 -tranche 96 -tranche 95 -tranche 94 \
-tranche 93 -tranche 92 -tranche 91 -tranche 90 -tranche 89 -tranche 88 -tranche 87 \
-tranche 86 -tranche 85 -tranche 84 -tranche 83 -tranche 82 -tranche 81 -tranche 80

java -Djava.io.tmpdir=tmp -Xmx${4}g -jar $GATK -T ApplyRecalibration -nt 31 -R $3 \
-input ${base}_snpsRecal_1.vcf.gz --mode INDEL -ts_filter_level 98.0 \
-recalFile ${base}_indels_1.recal -tranchesFile ${base}_indels_1.tranches -o ${2}
