# Supplementary material for: The Contribution of Mosaic Variants to Autism Spectrum Disorder
Source: PLoS Genet. 2016 Sep 15;12(9):e1006245. doi: 10.1371/journal.pgen.1006245 (PMC5024993; doi:10.1371/journal.pgen.1006245)
Supplement: S1 Code — (GZ) [file pgen.1006245.s022.gz › Replication/PostEc2/VCF_Processing/analysis.sh]

zcat Data/VCF/ssc_p5_raw_recall.vcf.gz | python3 Scripts/PostEc2/rm_rep.py | bgzip -c > Data/VCF/ssc_p5_raw_recall_rmdup_bgzip.vcf.gz

tabix -p vcf Data/VCF/ssc_p5_raw_recall_rmdup_bgzip.vcf.gz

zcat Data/VCF/ssc_p5_raw_recall_rmdup_bgzip.vcf.gz | python3 /mnt/data/don/Project_Mosaicism/SSC_Mosaic_Recall/Scripts/PostEc2/annotate_abhet.py | bgzip -c > Data/VCF/ssc_p5_raw_recall_rmdup_bgzip_anno.vcf.gz

Scripts/PostEc2/recalibrate.sh Data/VCF/ssc_p5_raw_recall_rmdup_bgzip_anno.vcf.gz Data/VCF/ssc_p5_recall_recal_1.vcf.gz /mnt/data/reference/1KGenomeReference/human_g1k_v37.fasta 120 31 /mnt/data/reference/GATK_b37/dbsnp_138.b37.vcf /mnt/data/reference/GATK_b37/hapmap_3.3.b37.vcf /mnt/data/reference/GATK_b37/1000G_omni2.5.b37.vcf /mnt/data/reference/GATK_b37/1000G_phase1.snps.high_confidence.b37.vcf /mnt/data/reference/GATK_b37/Mills_and_1000G_gold_standard.indels.b37.vcf

# Clone and compile https://github.com/DonFreed/find_denovo #

cat <(zcat Data/VCF/ssc_p5_recall_recal_1.vcf.gz | head -n 15) <(echo '##FILTER=<ID=STR,Description="Variant is at a short tandem repeat">') <(zcat Data/VCF/ssc_p5_recall_recal_1.vcf.gz | head -n 232 | tail -n +16 | sed 's/SSC08046/13548.fa/' | sed 's/SSC08043/13548.mo/' | sed 's/SSC08040/13548.p1/' | sed 's/SSC08047/13548.s1/') <(zcat Data/VCF/ssc_p5_recall_recal_13.vcf.gz | tail -n +233) | find_denovo/find_denovo -c 20 -a 3 -t 20 -s 20 -d Data/VCF/denovo_summary.txt -p Ped/ssc_fams.ped -o Data/VCF/ssc_p5_recall_recal_denovo_1.bcf -O b -n 2 -x 32

bcftools convert -O v Data/VCF/ssc_p5_recall_recal_denovo_1.bcf | grep "^#\|:DN	" > Data/VCF/ssc_p5_recall_recal_only_denovo_1.vcf

java -Xmx4g -Djava.io.tmpdir=./tmp -jar SnpEff/snpEff_v4_2/snpEff.jar -chr chr -canon -csvStats Analysis/SnpEff/denovo_3_stats.csv -download -s Analysis/SnpEff/denovo_3_stats.html -v -lof -nextProt hg19 Data/VCF/ssc_p5_recall_recal_only_denovo_1.vcf > Data/VCF/ssc_p5_recall_recal_only_denovo_snpeff_1.vcf

cat Data/VCF/ssc_p5_recall_recal_only_denovo_snpeff_1.vcf | python3 Scripts/PostEc2/vcf_to_txt.py > Data/Denovo_Variants/denovo_variants_1.txt
