# Supplementary material for: The Contribution of Mosaic Variants to Autism Spectrum Disorder
Source: PLoS Genet. 2016 Sep 15;12(9):e1006245. doi: 10.1371/journal.pgen.1006245 (PMC5024993; doi:10.1371/journal.pgen.1006245)
Supplement: S1 Code — (GZ) [file pgen.1006245.s022.gz › Replication/PostEc2/VCF_Processing/vcf_to_txt.py]

#!/usr/bin/env python3

import argparse
import sys

functional_set = {"5_prime_UTR_premature_start_codon_gain_variant", "disruptive_inframe_deletion", "splice_region_variant", "disruptive_inframe_insertion", "frameshift_variant", "splice_acceptor_variant", "splice_donor_variant", "start_lost", "stop_gained", "stop_lost", "inframe_deletion", "inframe_insertion", "initiator_codon_variant", "missense_variant", "protein_protein_contact"}
lof_set = {"splice_region_variant", "frameshift_variant", "splice_acceptor_variant", "splice_donor_variant", "start_lost", "stop_gained", "initiator_codon_variant"}
synonymous_set = {"synonymous_variant"}
intron_set = {"intron_variant"}
intergenic_set = {"intron_variant", "intragenic_variant"}
noncoding_set = {"intragenic_variant", "5_prime_UTR_variant", "non_coding_exon_variant"}

def share_prefix(ref, alt):
    if ref[0] == alt[0]:
        return True
    else:
        return False

def share_suffix(ref, alt):
    if ref[-1] == alt[-1]:
        return True
    else:
        return False

def adjust_allele_prefix(ref, alt):
    for i in range(min(len(ref), len(alt))):
        if ref[i] != alt[i]:
            i -= 1
            break
    if (i + 1) == len(ref) or (i + 1) == len(alt):
        i -= 1
    out_ref = ref[i+1:]
    out_alt = alt[i+1:]
    return (out_ref, out_alt, i + 1)

def truncate_alleles(ref, alt):
    for i in range(min(len(ref), len(alt))):
        i *= -1
        i += -1
        if ref[i] != alt[i]:
            i += 1
            break
    if (i * -1) == len(ref) or (i * -1) == len(alt):
        i += 1
    out_ref = ref[:i]
    out_alt = alt[:i]
    return (out_ref, out_alt)


def process_args():
    parser = argparse.ArgumentParser(description="Turn the SnpEff annotated VCF into a txt file")
    parser.add_argument("--infile")
    parser.add_argument("--outfile")
#    parser.add_argument("ped", help="A .ped file describing family structures between samples")
    return parser.parse_args()

def parse_snpeff(tag):
    tag = tag.split('|')
    if tag[1] == "upstream_gene_variant" or tag[1] == "downstream_gene_variant" or tag[1] == "protein_protein_contact":
        return None
    effs = tag[1].split('&')
    is_fun = False
    is_lof = False
    is_syn = False
    is_intron = False
    is_intergenic = False
    is_noncoding = False
    for eff in effs:
        if eff in functional_set:
            is_fun = True
        if eff in lof_set:
            is_lof = True
        if eff in synonymous_set:
            is_syn = True
        if eff in intron_set:
            is_intron = True
        if eff in intergenic_set:
            is_intergenic = True
        if eff in noncoding_set:
            is_noncoding = True
    # Allele, annotation, impact, gene_id, refseq_id, ... #
    return (tag[0], tag[1], tag[2], tag[3], tag[6], is_fun, is_lof, is_syn, is_intron, is_intergenic, is_noncoding)

def main(args):
    if not args:
        args = process_args()

    if args.infile:
        open(args.infile, 'r')
    else:
        args.infile = sys.stdin

    if args.outfile:
        open(args.outfile, 'w')
    else:
        args.outfile = sys.stdout

    '''
    ped_map = {}

    with open(args.ped, 'r') as f:
        for line in f:
            line = line.rstrip().split()
            if line[2] != "0":
                ped_map[line[1]] = (line[2], line[3])
    '''
    
    name_col_map = {}
    col_name_map = {}
#    ped_col_map = {}

    outline = "chrom,pos,id,ref,alt,fam_id,individual_id,ref_reads,alt_reads,is_affected,gene_id,refseq_id,is_functional,is_lof,is_syn,is_intron,is_intergenic,is_noncoding"
    outline = '\t'.join(outline.split(','))
    print(outline, file=args.outfile)

    for line in args.infile:
        if line.startswith('##'):
            continue
        line = line.rstrip().split()
        if line[0].startswith('#CHR'):
            for i, sample in enumerate(line[9:]):
                i += 9
                name_col_map[sample] = i
                col_name_map[i] = sample
            '''
            for prob, parents in name_col_map.items():
                try:
                    prob_col = name_col_map[prob]
                    fa_col = name_col_map[parents[0]]
                    mo_col = name_col_map[parents[1]]
                    ped_col_map[prob_col] = (fa_col, mo_col)
                except ValueError:
                    print("Pedigree: " + prob + ',' + parents[0] + ',' + parents[1] + " not found in VCF file", file=sys.stderr)
            '''
            continue
        
        outline = [] #chrom, pos, id, ref, alt, fam_id, indivdual_id, # ref reads, # alt reads, is_affected, gene_id, refseq_id, is_functional, is_lof, is_syn, is_intron, is_intergenic, is_noncoding
        chrom, pos, var_id, = line[:3]
        alleles = [line[3]] + line[4].split(',')
        
        snpeff_tags = []
        for tag in line[7].split(';'):
            if tag.startswith("ANN="):
                tag, value = tag.split('=')
                for eff in value.split(','):
                    res = parse_snpeff(eff)
                    if res:
                        snpeff_tags.append(res)
        
        dn = -1
        ad = -1
        for i, tag in enumerate(line[8].split(':')):
            if tag == 'DN':
                dn = i
            elif tag == 'AD':
                ad = i
        if dn < 0 or ad < 0:
            sys.exit("DN or AD field not found at {chr}:{pos}".format(chr=chrom, pos=pos))

        for i, indiv in enumerate(line[9:]):
            i += 9
            indiv = indiv.split(':')
            if int(indiv[dn]) == 0:
                continue
            sample_name = col_name_map[i]
            family_name = sample_name[:-3]
            if sample_name.endswith('p1'):
                is_affected = True
            else:
                is_affected = False
            allele = int(indiv[dn]) - 1

            dps = [int(x) for x in indiv[ad].split(',')]
            depth = sum(dps)
            alt_dp = dps[allele]
            ref_dp = depth - alt_dp
            
            ref_allele = alleles[0]
            alt_allele = alleles[allele]
            if alt_allele == '*':
                continue

            # Get effects #
            effs = [[], [], False]
            for eff in snpeff_tags:
                if eff[0] != alt_allele:
                    continue
                if not(eff[3] in effs[0]):
                    effs[0].append(eff[3])
                if not(eff[4] in effs[1]):
                    effs[1].append(eff[4])
                if not effs[2]:
                    effs[2] = list(eff[5:])
                else:
                    for j in range(len(effs[2])):
                        effs[2][j] = effs[2][j] or eff[5 + j]

            # Adjust MNPs #
            if len(ref_allele) > 1 and len(alt_allele) > 1:
                offset = 0
                tmp_ref = ref_allele
                if share_suffix(tmp_ref, alt_allele):
                    tmp_ref, alt_allele = truncate_alleles(tmp_ref, alt_allele)
                if share_prefix(tmp_ref, alt_allele):
                    tmp_ref, alt_allele, offset = adjust_allele_prefix(tmp_ref, alt_allele)
                ref_allele = tmp_ref
                pos = str(int(pos) + offset)
                '''
                if share_prefix(ref_allele, alt_allele):
                    ref_allele, alt_allele, move = adjust_allele_prefix(ref_allele, alt_allele)
                    pos = str(int(pos) + move)
                elif share_suffix(ref_allele, alt_allele):
                    ref_allele, alt_allele = truncate_alleles(ref_allele, alt_allele)
                '''

            # Print results #
            #chrom, pos, id, ref, alt, fam_id, indivdual_id, # ref reads, # alt reads, is_affected, gene_id, refseq_id, is_functional, is_lof, is_syn, is_intron, is_intergenic, is_noncoding
            if effs[0]:
                gene_id = ','.join(effs[0])
                refseq_id = ','.join(effs[1])
                out_effs = [str(x) for x in effs[2]]
            else:
                gene_id = '-'
                refseq_id = '-'
                out_effs = ['-'] * 6
            
            outline = [chrom, pos, var_id, ref_allele, alt_allele, family_name, sample_name, 
                       str(ref_dp), str(alt_dp), str(is_affected), gene_id, refseq_id] + out_effs
            print('\t'.join(outline), file=args.outfile)

if __name__ == "__main__":
    main(None)
