# Supplementary material for: The Contribution of Mosaic Variants to Autism Spectrum Disorder
Source: PLoS Genet. 2016 Sep 15;12(9):e1006245. doi: 10.1371/journal.pgen.1006245 (PMC5024993; doi:10.1371/journal.pgen.1006245)
Supplement: S1 Code — (GZ) [file pgen.1006245.s022.gz › Replication/PostEc2/Annotations/exclude.txt]

11366
11368
11377
11380
11060
11431
11628
11714
11905
12173
12230
12401
12456
12809
12879
13143
13949
14025
14355
