# Supplementary material for: The Contribution of Mosaic Variants to Autism Spectrum Disorder
Source: PLoS Genet. 2016 Sep 15;12(9):e1006245. doi: 10.1371/journal.pgen.1006245 (PMC5024993; doi:10.1371/journal.pgen.1006245)
Supplement: S1 Code — (GZ) [file pgen.1006245.s022.gz › Replication/PostEc2/Annotations/anno_exclude.py]

#!/usr/bin/env python3

import argparse
import sys

def process_args():
    parser = argparse.ArgumentParser(description="Annotate excluded families")
    parser.add_argument("--infile")
    parser.add_argument("--outfile")
    parser.add_argument("exclude")
    return parser.parse_args()

def main(args):
    if not args:
        args = process_args()

    if args.infile:
        args.infile = open(args.infile)
    else:
        args.infile = sys.stdin

    if args.outfile:
        args.outfile = open(args.outfile, 'w')
    else:
        args.outfile = sys.stdout

    exclude_fams = set()
    with open(args.exclude) as f:
        for line in f:
            line = line.rstrip()
            exclude_fams.add(line)

    header = args.infile.readline().rstrip().split('\t')
    header += ["exclude"]
    print('\t'.join(header), file=args.outfile)

    for line in args.infile:
        exclude = False
        line = line.rstrip().split('\t')
        if line[header.index("fam_id")] in exclude_fams:
            exclude = True
        line.append(str(exclude))
        print('\t'.join(line), file=args.outfile)

if __name__ == "__main__":
    main(None)
