# Supplementary material for: The Contribution of Mosaic Variants to Autism Spectrum Disorder
Source: PLoS Genet. 2016 Sep 15;12(9):e1006245. doi: 10.1371/journal.pgen.1006245 (PMC5024993; doi:10.1371/journal.pgen.1006245)
Supplement: S1 Code — (GZ) [file pgen.1006245.s022.gz › Replication/PostEc2/Annotations/anno_exac.py]

#!/usr/bin/env python3

import argparse
import sys

def process_args():
    parser = argparse.ArgumentParser(description="Annotate variants with their LOF mutation intolerance from ExAC")
    parser.add_argument("--infile", help="The input file")
    parser.add_argument("--outfile", help="The output file")
    parser.add_argument("exac", help="The file from ExAC containing probabilites for genes")
    return parser.parse_args()

def main(args):
    if not args:
        args = process_args()

    recessive_map = {}
    null_map = {}
    with open(args.exac, 'r') as f:
        header = f.readline().rstrip().split()
        for line in f:
            line = line.rstrip().split()
            recessive_map[line[header.index("gene")]] = line[header.index("pRecessive")]
            null_map[line[header.index("gene")]] = line[header.index("pNull")]

    if args.infile:
        args.infile = open(args.infile, 'r')
    else:
        args.infile = sys.stdin

    if args.outfile:
        args.outfile = open(args.outfile, 'w')
    else:
        args.outfile = sys.stdout

    header = args.infile.readline().rstrip().split('\t')
    header += ["p_recessive", "p_null"]
    print('\t'.join(header), file=args.outfile)

    for line in args.infile:
        p_rec = '-'
        p_null = '-'
        line = line.rstrip().split('\t')
        if line[header.index("gene_id")] in recessive_map:
            p_rec = recessive_map[line[header.index("gene_id")]]
            p_null = null_map[line[header.index("gene_id")]]
        line += [p_rec, p_null]
        print('\t'.join(line), file=args.outfile)

if __name__ == "__main__":
    main(None)
