# Supplementary material for: The Contribution of Mosaic Variants to Autism Spectrum Disorder
Source: PLoS Genet. 2016 Sep 15;12(9):e1006245. doi: 10.1371/journal.pgen.1006245 (PMC5024993; doi:10.1371/journal.pgen.1006245)
Supplement: S1 Code — (GZ) [file pgen.1006245.s022.gz › Replication/PostEc2/Annotations/anno_homologene.py]

#!/usr/bin/env python

from __future__ import print_function

from Bio import Entrez
import argparse
import sys
import time
import pickle
import os.path

taxonomy = {
    "Homo":0, "Homininae":1, "Homininae":2, "Hominidae":3,
    "Hominoidea":4, "Catarrhini":5, "Simiiformes":6, "Haplorrhini":7,
    "Primates":8, "Euarchontoglires":9, "Boreoeutheria":10,
    "Eutheria":11, "Theria":12, "Mammalia":13, "Amniota":14,
    "Tetrapoda":15, "Dipnotetrapodomorpha":16, "Sarcopterygii":17,
    "Euteleostomi":18, "Teleostomi":19, "Gnathostomata":20,
    "Vertebrata":21, "Craniata":22, "Chordata":23, "Deuterostomia":24,
    "Bilateria":25, "Eumetazoa":26, "Metazoa":27, "Opisthokonta":28,
    "Eukaryota":29, "cellular organisms":30, "root":31
}

def main():
    parser = argparse.ArgumentParser(description="Annotate mutations with their level of conservation from homologene")
    parser.add_argument("--gene_col", type=int, default=10, help="The column with the gene name")
    parser.add_argument("--infile", help="The input file")
    parser.add_argument("--outfile", help="The output file")
    parser.add_argument("--pickle", default="Data/Misc/homologene.db", help="A pickled homologene dictionary for caching results")
    args = parser.parse_args()

    if args.infile:
        args.infile = open(args.infile, 'r')
    else:
        args.infile = sys.stdin

    if args.outfile:
        args.outfile = open(args.outfile, 'w')
    else:
        args.outfile = sys.stdout

    Entrez.email = "dfreed6@jhmi.edu"
    if os.path.isfile(args.pickle):
        with open(args.pickle, 'rb') as f:
            gene_cache = pickle.load(f)
    else:
        gene_cache = {}

    for line in args.infile:
        line = line.rstrip().split('\t')
        if line[0].startswith('chr') or line[0].startswith('Chr') or line[0].startswith('CHR'):
            line.append("gene_conservation")
            print('\t'.join(line), file=args.outfile)
            continue
        genes = line[args.gene_col].split(',')
        res = []
        for gene in genes:
            if gene in gene_cache:
                res.append(gene_cache[gene])
            else:
                # Get Gene ID #
                time.sleep(0.2) # Play nice
                handle = Entrez.esearch(db="Gene", term=gene + "[Gene ID] AND Homo[Organism] AND " + gene + '[Gene/Protein Name] NOT ("1000"[Date Discontinued] : "3000"[Date Discontinued])')
                record = Entrez.read(handle)
                if not record["IdList"]:
                    print("Warning: No entry found for " + gene + ". Retrying...", file=sys.stderr)
                    time.sleep(0.2) # Play nice
                    handle = Entrez.esearch(db="Gene", term=gene + '[Gene ID] AND Homo[Organism] NOT ("1000"[Date Discontinued] : "3000"[Date Discontinued])')
                    record = Entrez.read(handle)
                    if not record["IdList"]:
                        print("Warning: Could not find entry on second attempt for " + gene, file=sys.stderr)
                        res.append('-')
                        gene_cache[gene] = '-'
                        continue
                gene_id = record["IdList"][0]
                if int(record["Count"]) > 1:
                    print("Warning: Multiple records found with gene " + gene +
                          ". Choosing Gene id " + gene_id, file=sys.stderr)
                
                # Get Homologene ID #
                time.sleep(0.2) # Play nice
                handle = Entrez.esearch(db="Homologene", term=gene_id + "[Gene ID]")
                record = Entrez.read(handle)
                if not record["IdList"]:
                    print("Warning: No Homologene entry found for " + gene + ". Retrying...", file=sys.stderr)
                    time.sleep(0.2) # Play nice
                    handle = Entrez.esearch(db="Homologene", term=gene + "[Gene Name] AND Homo[Organism]")
                    record = Entrez.read(handle)
                    if not record["IdList"]:
                        print("Warning: Count not find Homologene entry on second attempt for " + gene, file=sys.stderr)
                        res.append('-')
                        gene_cache[gene] = '-'
                        continue
                homologene_id = record["IdList"][0]
                if int(record["Count"]) > 1:
                    print("Warning: Multiple records found with gene " + gene +
                          ". Choosing Homologene id " + homologene_id, file=sys.stderr)
                
                # Get Homologene Entry #
                time.sleep(0.2) # Play nice
                handle = Entrez.efetch(db="Homologene", id=homologene_id)
                conserved_to = handle.readline().rstrip().split()[-1]
                if not conserved_to in taxonomy:
                    print("Warning: Unknown taxonomy with gene " + gene + ". " +
                          conserved_to + " was returned.", file=sys.stderr)
                    res.append('-')
                    gene_cache[gene] = '-'
                    continue
                conserved_to = str(taxonomy[conserved_to])
                gene_cache[gene] = conserved_to
                res.append(conserved_to)
        res = ','.join(res)
        line.append(res)
        print('\t'.join(line), file=args.outfile)

    with open(args.pickle, 'wb') as f:
        pickle.dump(gene_cache, f)

if __name__ == "__main__":
    main()
