# Supplementary material for: The Contribution of Mosaic Variants to Autism Spectrum Disorder
Source: PLoS Genet. 2016 Sep 15;12(9):e1006245. doi: 10.1371/journal.pgen.1006245 (PMC5024993; doi:10.1371/journal.pgen.1006245)
Supplement: S1 Code — (GZ) [file pgen.1006245.s022.gz › Replication/PostEc2/Annotations/annotate_phylop.py]

#!/usr/bin/env python

from __future__ import print_function

import argparse
import sys
from bx.bbi.bigwig_file import BigWigFile

parser = argparse.ArgumentParser(description='Annotate mutation positions with a PhyloP score')
parser.add_argument('--phylop_bw', default="Data/hg19.100way.phyloP100way.bw", help='A bigWig file with PhyloP scores')
parser.add_argument('--infile', help='The input text file')
parser.add_argument('--outfile', help='The output file')
args = parser.parse_args()

if args.infile:
    args.infile = open(args.infile, 'r')
else:
    args.infile = sys.stdin

if args.outfile:
    args.outfile = open(args.outfile, 'w')
else:
    args.outfile = sys.stdout

bw = BigWigFile(open(args.phylop_bw))

for line in args.infile:
    line = line.rstrip().split('\t')
    if line[0].startswith('chr') or line[0].startswith('Chr') or line[0].startswith('CHR'):
        line.append('PhyloP_score')
        print('\t'.join(line), file=args.outfile)
        continue
    chrom, pos = 'chr' + line[0], line[1]
    q = bw.query(chrom, int(pos) - 1, int(pos), 1)
    if not q:
        line.append('-')
        print('\t'.join(line), file=args.outfile)
        continue
    line.append(str(q[0]['max']))
    print('\t'.join(line), file=args.outfile)
