# Supplementary material for: The Contribution of Mosaic Variants to Autism Spectrum Disorder
Source: PLoS Genet. 2016 Sep 15;12(9):e1006245. doi: 10.1371/journal.pgen.1006245 (PMC5024993; doi:10.1371/journal.pgen.1006245)
Supplement: S1 Code — (GZ) [file pgen.1006245.s022.gz › Replication/PostEc2/Annotations/cross_ref_vars.py]

#!/usr/bin/env python3

import argparse
import sys

def process_args():
    parser = argparse.ArgumentParser(description="Cross reference variants from another study")
    parser.add_argument("--infile", help="The input text file")
    parser.add_argument("--outfile", help="The output text file")
    parser.add_argument("--TP", help="A string indicating the variant is validated")
    parser.add_argument("--FP", help="A string indicatign the variant failed validation")
    parser.add_argument("--validation_col", type=int, default=5, help="The column containing the validation information")
    parser.add_argument("ref_file", help="The text file to reference")
    return parser.parse_args()

def main(args):
    if not args:
        args = process_args()

    if args.infile:
        args.infile = open(args.infile, 'r')
    else:
        args.infile = sys.stdin

    if args.outfile:
        args.outfile = open(args.outfile, 'w')
    else:
        args.outfile = sys.stdout

    ref_map = {}
    with open(args.ref_file, 'r') as f:
        for line in f:
            line = line.rstrip().split()
            res = []
            if args.TP:
                if args.TP == line[args.validation_col]:
                    res.append(True)
                else:
                    res.append(False)
            if args.FP:
                if args.FP == line[args.validation_col]:
                    res.append(True)
                else:
                    res.append(False)
            ref_map[','.join(line[:5])] = res

    n_col = 1
    if args.TP:
        n_col += 1
    if args.FP:
        n_col += 1

    for line in args.infile:
        out = [False] * n_col
        out = [str(x) for x in out]
        line = line.rstrip().split()
        if ','.join(line[:2] + line[3:5] + line[6:7]) in ref_map:
            res = ref_map[','.join(line[:2] + line[3:5] + line[6:7])]
            out[0] = str(True)
            if args.TP or args.FP:
                out[1] = str(res[0])
            if args.TP and args.FP:
                out[2] = str(res[1])
        print('\t'.join(line + out), file=args.outfile)
            

if __name__ == "__main__":
    main(None)
