# Supplementary material for: The Contribution of Mosaic Variants to Autism Spectrum Disorder
Source: PLoS Genet. 2016 Sep 15;12(9):e1006245. doi: 10.1371/journal.pgen.1006245 (PMC5024993; doi:10.1371/journal.pgen.1006245)
Supplement: S1 Code — (GZ) [file pgen.1006245.s022.gz › Replication/PostEc2/Annotations/find_mosaic.R]

#!/usr/bin/env Rscript

args = commandArgs(trailingOnly=TRUE)
if (length(args) < 2 || length(args) > 2) {
  stop("Please supply an input and output file\n", call.=FALSE)
}

csv = args[1]
csv.out = args[2]

data = read.csv(csv, sep="\t", stringsAsFactors=FALSE)

# Calculate p-value
data$p_mosaic <- 1.0
for (i in seq(1, nrow(data))) {
  res <- binom.test(data[i,"alt_reads"], data[i,"ref_reads"] + data[i,"alt_reads"], alternative="less")
  data$p_mosaic[i] = res$p.value
}

# Calculate q-value
data$q_value <- p.adjust(data$p_mosaic, method="fdr")

# Add mosaic column
data$is_mosaic = ""
for (i in seq(1, nrow(data))) {
  aarf <- (data$alt_reads[i] / (data$ref_reads[i] + data$alt_reads[i]))
  if (data$q_value[i] < 0.05 & aarf < 0.34) {
    data$is_mosaic[i] = "True"
  } else {
    data$is_mosaic[i] = "False"
  }
}

# Write output #
write.table(data, file=csv.out, quote=FALSE, sep="\t", row.names=FALSE)
