# Supplementary material for: The Contribution of Mosaic Variants to Autism Spectrum Disorder
Source: PLoS Genet. 2016 Sep 15;12(9):e1006245. doi: 10.1371/journal.pgen.1006245 (PMC5024993; doi:10.1371/journal.pgen.1006245)
Supplement: S1 Code — (GZ) [file pgen.1006245.s022.gz › Replication/PostEc2/subset_txt.py]

#!/usr/bin/env python3

import argparse
import sys
import re

def process_args():
    parser = argparse.ArgumentParser(description="Subset a text file according to the provided options")
    parser.add_argument("--infile", help="The input file")
    parser.add_argument("--outfile", help="The output file")
    parser.add_argument("rules", nargs='+', help="Rules to use in the subset. Available options are ['=' (string or int), '<' and '>' (numeric)]")
    return parser.parse_args()
                        

def main(args):
    if not args:
        args = process_args()

    if args.infile:
        args.infile = open(args.infile)
    else:
        args.infile = sys.stdin

    if args.outfile:
        args.outfile = open(args.outfile, 'w')
    else:
        args.outfile = sys.stdout

    header = args.infile.readline().rstrip().split('\t')
    print('\t'.join(header), file=args.outfile)

    for line in args.infile:
        line = line.rstrip().split('\t')

        skip_line = False
        for rule in args.rules:
            eq, lt, gt = False, False, False
            if '=' in rule:
                eq = True
            elif '<' in rule:
                lt = True
            elif '>' in rule:
                gt = True
            else:
                sys.exit("Error: Rule " + rule + " has no valid operation")
            rule = re.split('[=<>]', rule)
            
            try:
                value = line[header.index(rule[0])]
            except ValueError:
                sys.exit("Error: Rule identifer " + rule[0] + " not found in file header")
                
            if eq:
                if value != rule[1]:
                    skip_line = True
                    break
            elif lt:
                try:
                    if float(value) >= float(rule[1]):
                        skip_line = True
                        break
                except ValueError:
                    skip_line = True
                    break
            elif gt:
                try:
                    if float(value) <= float(rule[1]):
                        skip_line = True
                        break
                except ValueError:
                    skip_line = True
                    break

        if not skip_line:
            try:
                print('\t'.join(line), file=args.outfile)
            except BrokenPipeError:
                sys.exit(0)

if __name__ == "__main__":
    main(None)
