# Supplementary material for: The Contribution of Mosaic Variants to Autism Spectrum Disorder
Source: PLoS Genet. 2016 Sep 15;12(9):e1006245. doi: 10.1371/journal.pgen.1006245 (PMC5024993; doi:10.1371/journal.pgen.1006245)
Supplement: S1 Code — (GZ) [file pgen.1006245.s022.gz › Replication/PostEc2/README]

This directory contains scripts used for data processing on a local cluster.

VCF_Processing contains the processing commands used on the raw VCF.

Annotations contains simple annotations added to the variants file.

40x_Joint contains scripts and commands used to process the 40x bed files produced from the raw BAM files.

Phasing contains scripts and commands used to process the phasing data.
