# Supplementary material for: The Contribution of Mosaic Variants to Autism Spectrum Disorder
Source: PLoS Genet. 2016 Sep 15;12(9):e1006245. doi: 10.1371/journal.pgen.1006245 (PMC5024993; doi:10.1371/journal.pgen.1006245)
Supplement: S1 Code — (GZ) [file pgen.1006245.s022.gz › Replication/AWS/setup_gluster_1.sh]

#!/usr/bin/env bash

###########################################
# Run this on each node to set up gluster #
###########################################

apt-get -y install xfsdump
apt-get -y install glusterfs-server

# Get the unmounted disks #
ephemeral=$(fdisk -l 2>&1 1>/dev/null | sed "s/Disk \([a-Z_:,0-9\/]*\)[a-Z0-9 ,.	']*/\1/")
n_ephemeral=$(echo $ephemeral | wc -w)

if [ $n_ephemeral -eq 0 ]; then
    exit 0
fi

if [ $n_ephemeral -gt 1 ]; then
    echo "More than one disk detected. Exiting."
    exit 1
fi

# Don't change the master node #
if [ $ephemeral == "/dev/xvdz" ]; then
    echo "Master node. Exiting."
    exit 1
fi

# Format and mount the ephemeral disk #
mkfs.xfs -i size=512 $ephemeral
mkdir -p /mnt/data
grep -v $ephemeral /etc/fstab > tmp
mv tmp /etc/fstab
echo "$ephemeral /mnt/data xfs defaults 0 0" >> /etc/fstab
sleep 5
mount -a && mount
chmod ugo+rwx /mnt/data

# Make the gluster brick #
mkdir -p /mnt/data/gv0
chmod ugo+rwx /mnt/data/gv0

# Make the VCF directory #
mkdir -p /VCF
chmod ugo+rwx /VCF
