# Supplementary material for: The Contribution of Mosaic Variants to Autism Spectrum Disorder
Source: PLoS Genet. 2016 Sep 15;12(9):e1006245. doi: 10.1371/journal.pgen.1006245 (PMC5024993; doi:10.1371/journal.pgen.1006245)
Supplement: S1 Code — (GZ) [file pgen.1006245.s022.gz › Replication/AWS/general_functions.py]

#!/usr/bin/env python3

import os
import os.path
import datetime
import time
import sys
import boto3
import botocore
import subprocess
import shlex
from retrying import retry

nda_bam_bucket = 'NDAR_Central_4'
nda_bam_start = 'submission_10215/complete/'
nda_bam_mid = '/complete_bams/'
nda_bam_end = '.realigned.recal.bam'

def indiv_present(s3, fam, indiv):
    indiv_key = nda_bam_start + fam + nda_bam_mid + fam + '.' + indiv + nda_bam_end
    s3_obj = s3.Object(nda_bam_bucket, indiv_key)
    if not s3_obj_exists(s3_obj):
        return False
    return True

gatk_cmd = ("java -Xmx{mem}m -jar {gatk} -T {cmd} -R {ref} "
           "{input} {output} {annotations} {standard} "
           "{targets} {extra} --logging_level ERROR")
gatk_annotations = ["AS_BaseQualityRankSumTest", "AS_FisherStrand", "AS_MappingQualityRankSumTest",
                   "AS_QualByDepth", "AS_RMSMappingQuality", "AS_ReadPosRankSumTest", "AS_StrandOddsRatio",
                   "AlleleBalance", "ClippingRankSumTest", "AS_InbreedingCoeff", "GCContent",
                   "TandemRepeatAnnotator"]
gatk_standard = " -G StandardAnnotation "

def clean_dir(directory, suffix):
    '''
    Clean files in a directory ending with the specified suffix
    '''
    files = os.listdir(directory)
    for tmp_file in files:
        if tmp_file.endswith(suffix):
            os.remove(directory + '/' + tmp_file)

def elapsed_time(start, end):
    passed = end - start
    
    days = str(int(passed / 60 / 60 / 24))
    passed %= (60 * 60 * 24)
    
    hours = str(int(passed / 60 / 60))
    passed %= (60 * 60)
    
    minutes = str(int(passed / 60))
    passed %= 60

    seconds = str(int(passed))
    passed %= 1
    
    miliseconds = str(int(passed * 1000))
    return (days, hours, minutes, seconds, miliseconds)

def print_elapsed_time(start, end):
    elapsed = elapsed_time(start, end)
    print("Elapsed time: {} days, {} hours, {} minutes, {} seconds, {} miliseconds".format(*elapsed), file=sys.stderr)
            

def get_aws_config():
    '''
    Look in ~/.aws/credentials
    '''
    home = os.environ["HOME"]
    credentials = home + "/.aws/credentials"
    if not os.path.isfile(credentials):
        raise ValueError("Credentials not found. Please run `aws configure`")
    token = {}
    with open(credentials, 'r') as f:
        for line in f:
            line = line.rstrip().replace(" ","").split('=')
            if line[0] == "aws_access_key_id":
                token["access_key"] = line[1]
            elif line[0] == "aws_secret_access_key":
                token["secret_key"] = line[1]
            elif line[0] == "aws_session_token":
                token["session"] = line[1]
                
    if not "session" in token:
        token["session"] = ''

    return token

def time_to_str(time):
    return datetime.datetime.fromtimestamp(time).strftime('%Y-%m-%d %H:%M:%S')

def print_log_time(message):
    tmp = time.time()
    tmp = time_to_str(tmp)
    print(message + ', ' + tmp, file=sys.stderr)

def s3_connect(access, secret, token):
    if token:
        session = boto3.Session(aws_access_key_id=access,
                                aws_secret_access_key=secret,
                                aws_session_token=token,
                                region_name="us-east-1")
    else:
        session = boto3.Session(aws_access_key_id=access,
                                aws_secret_access_key=secret,
                                region_name="us-east-1")
    return session.resource('s3')

def bucket_exists(s3, bucket):
    try:
        s3.meta.client.head_bucket(Bucket=bucket)
    except botocore.exceptions.ClientError as e:
        error_code = int(e.response['Error']['Code'])
        if error_code == 404:
            return False
        else:
            raise
    return True

def s3_obj_exists(s3_obj):
    try:
        s3_obj.last_modified
    except botocore.exceptions.ClientError as e:
        # If a client error is thrown, then check that it was a 404 error.
        # If it was a 404 error, then the bucket does not exist.
        error_code = int(e.response['Error']['Code'])
        if error_code == 404:
            return False
        else:
            raise
    return True

def s3_get_size(s3, bucket, key):
    s3_obj = s3.Object(bucket, key)
    if not s3_obj_exists(s3_obj):
        return 0
    else:
        return int(s3_obj.content_length)

def s3_download_core(s3, bucket, key, dest_dir, failure, *fail_args, **kwargs):
    bucket_conn = s3.Bucket(bucket)
    if not bucket_exists(s3, bucket):
        print("Bucket " + bucket + " does not exist.", file=sys.stderr)
        failure(*fail_args, **kwargs)
        return

    s3_obj = s3.Object(bucket, key)
    if not s3_obj_exists(s3_obj):
        print("Object " + bucket + '/' + key + " does not exist", file=sys.stderr)
        failure(*fail_args, **kwargs)
        return

    length = s3_obj.content_length
    status = os.statvfs(dest_dir)
    space_available = status.f_bavail * status.f_frsize
    mb20 = 20 * 1024 * 1024

    if (length + mb20 > space_available):
        print("Not enough space is available", file=sys.stderr)
        failure(*fail_args, **kwargs)
        return

    s3_obj.download_file(dest_dir + '/' + os.path.basename(key))
    return dest_dir + '/' + os.path.basename(key)

def s3_download(access, secret, token, bucket, key, dest_dir, failure, *fail_args, **kwargs):
    '''
    Handles the downloading of files from s3.
    On failure, runs failure.
    '''
    s3 = s3_connect(access, secret, token)
    return s3_download_core(s3, bucket, key, dest_dir, failure, *fail_args, **kwargs)

def s3_upload_core(s3, bucket, key, target_file, failure, *fail_args, **kwargs):
    bucket_conn = s3.Bucket(bucket)
    if not bucket_exists(s3, bucket):
        print("Bucket " + bucket + " does not exist.", file=sys.stderr)
        failure(*fail_args, **kwargs)
        return

    s3_obj = s3.Object(bucket, key)
    if s3_obj_exists(s3_obj):
        print("s3 object " + bucket + '/' + key + " already exists. Uploading anyway.", file=sys.stderr)
        '''
        failure(*fail_args, **kwargs)
        return
        '''

    s3_obj.upload_file(target_file)
    
def s3_upload(access, secret, token, bucket, key, target_file, failure, *fail_args, **kwargs):
    '''
    Handles the uploading of a file to s3
    On failure, runs failure.
    '''
    s3 = s3_connect(access, secret, token)
    return s3_upload_core(s3, bucket, key, target_file, failure, *fail_args, **kwargs)

@retry(wait_fixed=2000, stop_max_attempt_number=5)
def wait_for_jobs(max_wait):
    waiting = 100000
    while (waiting > max_wait):
        out = subprocess.check_output(["qstat"], universal_newlines=True)
        if not out: # No jobs running
            return
        out = out.split('\n')
        waiting = 0
        for job in out:
            if ' qw ' in job:
                waiting += 1
        if waiting > max_wait:
            time.sleep(10)

@retry(wait_fixed=2000, stop_max_attempt_number=5)
def wait_for_queue(max_wait):
    waiting = 100000
    while (waiting > max_wait):
        out = subprocess.check_output(["qstat"], universal_newlines=True)
        if not out: # No jobs running
            return
        out = out.split('\n')
        waiting = 0
        for job in out:
            if ' qw ' in job or ' r ' in job:
                waiting += 1
        time.sleep(10)

def get_families(fam_list, n_fams):
    families = []
    with open(fam_list, 'r') as f:
        for line in f:
            line = line.rstrip()
            families.append(line)
    return families[:n_fams]
