# Supplementary material for: The Contribution of Mosaic Variants to Autism Spectrum Disorder
Source: PLoS Genet. 2016 Sep 15;12(9):e1006245. doi: 10.1371/journal.pgen.1006245 (PMC5024993; doi:10.1371/journal.pgen.1006245)
Supplement: S1 Code — (GZ) [file pgen.1006245.s022.gz › Replication/AWS/Genotype_gVCF/get_genotype_size.py]

#!/usr/bin/env python3

import argparse
from general_functions import *
import sys
import re

def process_args():
    parser = argparse.ArgumentParser(description="Find the disk space needed for genotyping merged GVCF files")
    parser.add_argument("bucket", help="The name of the s3 bucket containing the merged gvcfs")
    parser.add_argument("prefix", help="A s3 key prefix shared by all merged gvcfs")
    return parser.parse_args()

def main(args):
    if not args:
        args = process_args()

    credentials = get_aws_config()
    s3 = s3_connect(credentials["access_key"], credentials["secret_key"], credentials["session"])
    bucket = s3.Bucket(args.bucket)

    total_size = 0
    s3_objs = bucket.objects.all()
    for s3_obj in s3_objs:
        if s3_obj.key.startswith(args.prefix):
            total_size += s3_obj.size

    print("Total size is:")
    print(str(total_size))
    print("Or " + str(int(total_size / 1024)) + " KB")
    print("Or " + str(int(total_size / 1024 / 1024)) + " MB")
    print("Or " + str(int(total_size / 1024 / 1024 / 1024)) + " GB")

if __name__ == "__main__":
    main(None)
