# Supplementary material for: The Contribution of Mosaic Variants to Autism Spectrum Disorder
Source: PLoS Genet. 2016 Sep 15;12(9):e1006245. doi: 10.1371/journal.pgen.1006245 (PMC5024993; doi:10.1371/journal.pgen.1006245)
Supplement: S1 Code — (GZ) [file pgen.1006245.s022.gz › Replication/AWS/Genotype_gVCF/genotype_job.py]

#!/usr/bin/env python3

import argparse
import time
import shlex
import subprocess
from general_functions import *
import os.path
import os

def clean(vcf):
    if os.path.isfile(vcf):
        os.remove(vcf)

    if os.path.isfile(vcf + ".tbi"):
        os.remove(vcf + ".tbi")


def genotype_gvcfs(args):
    extra = (" -im ALL -ip {pad} -D {dbsnp} -ploidy {ploidy} --max_alternate_alleles {alt_alleles} "
             " -stand_call_conf {call} -stand_emit_conf {emit} {extra} ")
    extra = extra.format(pad=50, dbsnp=args.dbsnp,
                 ploidy=args.ploidy, alt_alleles=args.alt_alleles, call=args.call_conf,
                 emit=args.emit_conf, extra=args.extra)
    out_file = args.out_base + args.targets[0].replace(':', '.').replace('-', '.') + ".vcf.gz"

    cmd = gatk_cmd.format(mem=args.mem,
                          gatk=args.gatk,
                          cmd="GenotypeGVCFs",
                          ref=args.ref,
                          input=" -V " + " -V ".join(args.infiles),
                          output=" -o " + out_file,
                          annotations=" -A " + " -A ".join(gatk_annotations),
                          standard=gatk_standard,
                          targets=" -L " + " -L ".join(args.targets),
                          extra=extra)

    print("Running: " + cmd, file=sys.stderr)
    shell = shlex.split(cmd)
    try:
        subprocess.check_call(shell)
    except:
        clean(out_file)
        raise
    return out_file

def setup(args):
    for out_file in [args.out_base]:
        out_dir, out_base = os.path.split(out_file)
        if not os.path.isdir(out_dir):
            os.mkdir(out_dir)

    for out_dir in []:
        if not os.path.isdir(out_dir):
            os.mkdir(out_dir)

def process_args():
    parser = argparse.ArgumentParser(description="Run GenotypeGVCFs on local files. Put the results in s3")
    parser.add_argument("--gatk", type=str, default="/home/ndaranalysis/GenomeAnalysisTK.jar", help="The location of the gatk .jar file")
    parser.add_argument("--ref", type=str, default="/data/Build37/human_g1k_v37.fasta", help="The reference fasta file")
    parser.add_argument("--targets", type=str, nargs="+", help="The targets to use for genotyping")
    parser.add_argument("--extra", type=str, default="", help="Extra arguments to the GATK")
    parser.add_argument("--mem", type=int, default=57344, help="The amount of memory to use")
    parser.add_argument("--out_base", type=str, default="/VCF/ssc_out", help="The output vcf basename")
    parser.add_argument("--call_conf", type=float, default=25.0, help="The confidence threshold for variant calling")
    parser.add_argument("--emit_conf", type=float, default=20.0, help="The confidence threshold for emitting variants")
    parser.add_argument("--dbsnp", type=str, default="/data/GATK/dbsnp_138.b37.vcf.gz", help="A dbsnp file with variants")
    parser.add_argument("--ploidy", type=str, default="5", help="The ploidy to use for variant calling")
    parser.add_argument("--alt_alleles", type=str, default="6", help="The maximum number of alternate alleles")
    parser.add_argument("out_bucket", type=str, help="The bucket to use to store the output vcf")
    parser.add_argument("out_key", type=str, help="The key for storing the output vcf")
    parser.add_argument("infiles", type=str, nargs="+", help="The input gVCF files")
    return parser.parse_args()

def main(args):
    if not args:
        args = process_args()

    start = time.time()
    setup(args)
    print_log_time("Starting analysis")
    credentials = get_aws_config()
    s3 = s3_connect(credentials["access_key"], credentials["secret_key"], credentials["session"])

    vcf = genotype_gvcfs(args)
    print_log_time("Finished genotyping gvcfs")

    s3_upload_core(s3, args.out_bucket, args.out_key, vcf, sys.exit, "Upload failed")
    s3_upload_core(s3, args.out_bucket, args.out_key + ".tbi", vcf + ".tbi", sys.exit, "Upload failed")
    print_log_time("Finished uploading vcf")

    clean(vcf)

    stop = time.time()
    print_elapsed_time(start, stop)

if __name__ == "__main__":
    main(None)
