# Supplementary material for: The Contribution of Mosaic Variants to Autism Spectrum Disorder
Source: PLoS Genet. 2016 Sep 15;12(9):e1006245. doi: 10.1371/journal.pgen.1006245 (PMC5024993; doi:10.1371/journal.pgen.1006245)
Supplement: S1 Code — (GZ) [file pgen.1006245.s022.gz › Replication/AWS/Genotype_gVCF/genotype_gluster.py]

#!/usr/bin/env python3

import argparse
import subprocess
import shlex
from general_functions import *
import sys
import os.path
import os
import time

def submit_job(s3, i, j, targets, gvcfs, args):
    wait_for_jobs(args.max_wait)
    
    cmd = 'qsub -e {log} -o {out} -l exclusive=true /data/Scripts/sge_general.sh /home/ndaranalysis/Python3/bin/python3 /data/Scripts/genotype_job.py --targets {targets} --mem {mem} --alt_alleles {alt_alleles} {out_bucket} {out_key} {infiles}'
    cmd = cmd.format(log=args.log + "_" + str(i).zfill(4) + "_" + str(j).zfill(4) + ".err",
                     out=args.log + "_" + str(i).zfill(4) + "_" + str(j).zfill(4) + ".out",
                     #node='"node*"',
                     #slots=args.node_slots,
                     targets=' '.join(targets),
                     mem=args.mem,
                     alt_alleles=args.alt_alleles,
                     out_bucket=args.out_bucket,
                     out_key=args.out_key + targets[0].replace(':', '.').replace('-', '.') + ".vcf.gz",
                     infiles=' '.join(gvcfs))
    
    print("Running: " + cmd, file=sys.stderr)
    shell = shlex.split(cmd)
    subprocess.check_call(shell)
    return args.out_key + targets[0].replace(':', '.').replace('-', '.') + ".vcf.gz"

def download_gvcf(i, bucket, s3_key, args):
    if args.skip_download:
        return args.download_dir + '/' + os.path.basename(s3_key)
    wait_for_queue(args.max_downloads)

    cmd = 'qsub -e {log} -o {out} -l exclusive=true /data/Scripts/sge_general.sh /home/ndaranalysis/Python3/bin/aws s3 cp --quiet {s3_in} {to_dir}'
    cmd = cmd.format(log=args.download_log + "_" + str(i).zfill(4) + ".err",
                     out=args.download_log + "_" + str(i).zfill(4) + ".out",
                     #node='"node*"',
                     #slots=args.node_slots,
                     s3_in="s3://" + bucket + '/' + s3_key,
                     to_dir=args.download_dir)
    print("Running: " + cmd, file=sys.stderr)
    shell = shlex.split(cmd)
    subprocess.check_call(shell)
    return args.download_dir + '/' + os.path.basename(s3_key)

def setup(args):
    for out_file in []:
        out_dir, out_base = os.path.split(out_file)
        if not os.path.isdir(out_dir):
            os.mkdir(out_dir)

    for out_dir in []:
        if not os.path.isdir(out_dir):
            os.mkdir(out_dir)

def process_args():
    parser = argparse.ArgumentParser(description="Genotype merged gVCF files in AWS s3")
    parser.add_argument("--ploidy", type=str, default="5", help="The ploidy of the samples")
    parser.add_argument("--download_log", type=str, default="/data/Logs/Download/dwnld_merge", help="The base name of the download log file")
    parser.add_argument("--log", type=str, default="/data/Logs/Genotype/process_genotype_01", help="The base name of the log files")
    parser.add_argument("--download_dir", default="/ephemeral/GVCF/", help="A local directory to hold all of the gVCF files")
    parser.add_argument("--max_downloads", default=4, type=int, help="The maximum number of simultaneous downloads")
    parser.add_argument("--max_wait", default=10, type=int, help="The maximum number of waiting jobs")
    parser.add_argument("--node_slots", default=4, type=int, help="The number of SGE slots on a compute node")
    parser.add_argument("--targets", default="/data/Exome/seqcap_ez_exome_v2_adjust.bed", help="A bed file of capture targets")
    parser.add_argument("--targets_per_job", default=200, type=int, help="The number of targets per genotyping jobs")
    parser.add_argument("--mem", default=28672, type=int, help="The memory per genotype job")
    parser.add_argument("--missing", action="store_true", help="Check that the output file is not present in s3")
    parser.add_argument("--skip_download", action="store_true", help="Skip downloading input gVCFs")
    parser.add_argument("--alt_alleles", default="6", type=int, help="The maximum number of alternate alleles for the GATK")
    parser.add_argument("--break_regions", type=int, help="Break missing GVCFs into smaller regions with INT targets")
    parser.add_argument("in_bucket", help="The bucket with the merged gVCFs")
    parser.add_argument("prefix", help="A prefix of the merged gVCFs to genotype")
    parser.add_argument("out_bucket", help="The output bucket to write the VCF to")
    parser.add_argument("out_key", help="The s3 key basename of the output file")
    return parser.parse_args()

def main(args):
    if not args:
        args = process_args()

    credentials = get_aws_config()
    s3 = s3_connect(credentials["access_key"], credentials["secret_key"], credentials["session"])
    bucket = s3.Bucket(args.in_bucket)

    # Download the merged gVCF files and their indices #
    i = 0
    gvcfs = []
    s3_objs = bucket.objects.all()
    for s3_obj in s3_objs:
        if s3_obj.key.startswith(args.prefix) and s3_obj.key.endswith(".g.vcf.gz"):
            gvcf = download_gvcf(i, args.in_bucket, s3_obj.key, args)
            i += 1
            tmp = download_gvcf(i, args.in_bucket, s3_obj.key + '.tbi', args)
            gvcfs.append(gvcf)
            i += 1

    # Genotype the gVCF files over small intervals #
    i = 0
    targets = []
    out_files = []
    with open(args.targets, 'r') as f:
        for line in f:
            chrom, start, stop = line.rstrip().split()
            targets.append(chrom + ':' + start + '-' + stop)
            if len(targets) >= args.targets_per_job:
                if args.missing: # Check that file is missing
                    vcf = args.out_key + targets[0].replace(':', '.').replace('-', '.') + ".vcf.gz"
                    size = s3_get_size(s3, args.out_bucket, vcf)
                    if size: # Already in s3
                        out_files.append(vcf)
                    elif args.break_regions: # Break the vcf into smaller regions
                        j = 0
                        while j < len(targets):
                            target = targets[ j : j + args.break_regions ]
                            vcf = submit_job(s3, i, j, target, gvcfs, args)
                            j += args.break_regions
                            out_files.append(vcf)
                    else:
                        vcf = submit_job(s3, i, 0, targets, gvcfs, args)
                        out_files.append(vcf)
                else:
                    vcf = submit_job(s3, i, 0, targets, gvcfs, args)
                    out_files.append(vcf)
                targets = []
                i += 1

    if targets:
        if args.missing:
            vcf = args.out_key + targets[0].replace(':', '.').replace('-', '.') + ".vcf.gz"
            size = s3_get_size(s3, args.out_bucket, vcf)
            if size: # Already in s3
                out_files.append(vcf)
            elif args.break_regions: # Break the vcf into smaller regions
                j = 0
                while j < len(targets):
                    target = targets[ j : j + args.break_regions ]
                    vcf = submit_job(s3, i, j, target, gvcfs, args)
                    j += args.break_regions
                    out_files.append(vcf)
            else:
                vcf = submit_job(s3, i, 0, targets, gvcfs, args)
                out_files.append(vcf)
        else:
            vcf = submit_job(s3, i, 0, targets, gvcfs, args)
            out_files.append(vcf)

    print("Out file list:")
    for vcf in out_files:
        print(vcf)
    
if __name__ == "__main__":
    main(None)
