# Supplementary material for: The Contribution of Mosaic Variants to Autism Spectrum Disorder
Source: PLoS Genet. 2016 Sep 15;12(9):e1006245. doi: 10.1371/journal.pgen.1006245 (PMC5024993; doi:10.1371/journal.pgen.1006245)
Supplement: S1 Code — (GZ) [file pgen.1006245.s022.gz › Replication/AWS/node_startup.sh]

#!/bin/bash

##########################################################
## Modified from https://github.com/NDAR/asd-jre-public ##
##########################################################

# Copy bedtools excutables from NFS-shared /home directory #
cp /home/ndaranalysis/bedtools2/bin/* /usr/local/bin/

# if no ephermial or already processed, exit
work=$(df | grep "/mnt" | wc -l)
if [ $work -eq 0 ]; then
    exit 0
fi

# install RAID
export DEBIAN_FRONTEND=noninteractive

apt-get -y --force-yes install mdadm

# unmount
# On EC2, /mnt is usually already on
mounted=$(mount | grep /mnt | wc -l)
if [ $mounted -eq 1 ]; then
    umount -l /mnt
    # remove /mnt from fstab
    sed -i '/\/mnt/d' /etc/fstab
fi

ephemeral=$(fdisk -l 2>&1 1>/dev/null | sed "s/Disk \([a-Z_:,0-9\/]*\)[a-Z0-9 ,.	']*/\1/")
n_ephemeral=$(echo $ephemeral | wc -w)

# Create a RAID0 volume, don't ask for permission (--run)
mdadm --create /dev/md0 --level 0 --raid-devices=$n_ephemeral --run $ephemeral
sleep 5
 
# Wait for volume to be finished (RAID0 does not take long...)
while [[ `sudo mdadm --detail /dev/md0 | grep 'Rebuild Status'` != '' ]]; do
  sleep 10
done

mkfs.ext4 /dev/md0
# remount!
mkdir -p /ephemeral
mount /dev/md0 /ephemeral

# change permissions
chmod ugo+rwx /ephemeral
