# Supplementary material for: The Contribution of Mosaic Variants to Autism Spectrum Disorder
Source: PLoS Genet. 2016 Sep 15;12(9):e1006245. doi: 10.1371/journal.pgen.1006245 (PMC5024993; doi:10.1371/journal.pgen.1006245)
Supplement: S1 Code — (GZ) [file pgen.1006245.s022.gz › Replication/AWS/Variant_Calling/process_fams_bams.py]

#!/usr/bin/env python3

import argparse
import subprocess
import nda_token
import time
from general_functions import *
import sys
import copy
import shlex

# NDAR variables
nda_bam_bucket = 'NDAR_Central_4'
nda_bam_start = 'submission_10215/complete/'
nda_bam_mid = '/complete_bams/'
nda_bam_end = '.realigned.recal.bam'

def proband_present(s3, fam):
    if not bucket_exists(s3, nda_bam_bucket):
        sys.exit("Can not connect to the NDA bucket")
    
    proband_key = nda_bam_start + fam + nda_bam_mid + fam + '.p1' + nda_bam_end
    s3_obj = s3.Object(nda_bam_bucket, proband_key)
    if s3_obj_exists(s3_obj):
        return True
    else:
        return False

def parents_present(s3, fam):
    if not bucket_exists(s3, nda_bam_bucket):
        sys.exit("Can not connect to the NDA bucket")
    
    for indiv in ['mo', 'fa']:
        parent_key = nda_bam_start + fam + nda_bam_mid + fam + '.' + indiv + nda_bam_end
        s3_obj = s3.Object(nda_bam_bucket, parent_key)
        if not s3_obj_exists(s3_obj):
            return False
    return True

def get_bam_size(s3, fam, indiv):
    indiv_key = nda_bam_start + fam + nda_bam_mid + fam + '.' + indiv + nda_bam_end
    s3_obj = s3.Object(nda_bam_bucket, indiv_key)
    if not s3_obj_exists(s3_obj):
        print(nda_bam_bucket + '/' + indiv_key + " not found", file=sys.stderr)
        return None
    return int(s3_obj.content_length)

def process_args():
    parser = argparse.ArgumentParser(description="Process families in the simons simplex collection")
    parser.add_argument("--n_families", type=int, default=5, help="The maximum number of families to process")
    parser.add_argument("--credentials", type=str, default="/home/ndaranalysis//Config/credentials.txt", help="NDAR credentails")
    parser.add_argument("--max_wait", type=int, default=10, help="The maximum number of waiting jobs to queue")
    parser.add_argument("--log_base", type=str, default="/data/Logs/process_bam", help="The basename of the job logs")
    parser.add_argument("--ploidy", type=str, default='2', help="The variant calling ploidy")
    parser.add_argument("--skip_n_fams", type=int, default=0, help="Skip the first n families of the manifest file")
    parser.add_argument("fam_list", help="The manifest with the names of SSC families")
    parser.add_argument("username", help="The NDAR username")
    parser.add_argument("password", help="The NDAR password")
    return parser.parse_args()

def main(args):
    '''
    This script handles processing of families in the SSC.
    It processes all of the families in the manifest as long given
    that the proband is present and both parents are present.
    '''
    if not args:
        args = process_args()
    n_logs = 0
    
    families = get_families(args.fam_list, args.n_families)
    if len(families) < args.skip_n_fams:
        return
    else:
        families = families[args.skip_n_fams:]

    print("Getting nda token", file=sys.stderr)
    token = nda_token.NdaToken.get_nda_token(args)   
    s3 = s3_connect(token.access_key, token.secret_key, token.session)
    for fam in families:
        print("Processing familiy " + fam, file=sys.stderr)
        # housekeeping #
        wait_for_jobs(args.max_wait)
        old_token = copy.copy(token)
        token.update_expired(120, args)
        if old_token.access_key != token.access_key or old_token.secret_key != token.secret_key:
            s3 = s3_connect(token.access_key, token.secret_key, token.session)

        # Check data #
        if not proband_present(s3, fam):
            print("No proband found for family: " + fam + ". Skipping...", file=sys.stderr)
            continue
        if not parents_present(s3, fam):
            print("At least one parent missing in family: " + fam + ". Skipping...", file=sys.stderr)
            continue
        
        # Run analyses #
        for indiv in ['p1', 'mo', 'fa', 's1']:
            bam_size = get_bam_size(s3, fam, indiv)
            if not bam_size:
                continue
            cmd = 'qsub -e {log} -o {out} -l h="node*",ephemeral={bam_size} /data/Scripts/bam_to_gvcf_sub.sh {fam} {indiv} {ploidy} {username} {password} plab-ssc-reanalysis ssc/{fam}/gvcf/{fam}.{indiv}.g.vcf.gz'
            cmd = cmd.format(log=args.log_base + "_" + str(n_logs).zfill(4) + "_.err",
                             out=args.log_base + "_" + str(n_logs).zfill(4) + "_.out",
                             bam_size = bam_size + 2605424796 + 794500 + 20000000, # bigest gvcf + biggest gvcf idx + 20 MB
                             fam=fam,
                             indiv=indiv,
                             ploidy=args.ploidy,
                             username=args.username,
                             password=args.password)
            print("Running: " + cmd, file=sys.stderr)
            shell = shlex.split(cmd)
            subprocess.check_call(shell)
            time.sleep(5)

            n_logs += 1
 
if __name__ == "__main__":
    main(None)
