# Supplementary material for: The Contribution of Mosaic Variants to Autism Spectrum Disorder
Source: PLoS Genet. 2016 Sep 15;12(9):e1006245. doi: 10.1371/journal.pgen.1006245 (PMC5024993; doi:10.1371/journal.pgen.1006245)
Supplement: S1 Code — (GZ) [file pgen.1006245.s022.gz › Replication/AWS/Variant_Calling/process_missing_bams.py]

#!/usr/bin/env python3

import argparse
import subprocess
import nda_token
import time
from general_functions import *
import sys
import shlex
import copy
from retrying import retry

def process_args():
    parser = argparse.ArgumentParser(description="Process missing individuals in the SSC")
    parser.add_argument("--credentials", default="/home/ndaranalysis/Config/credentials.txt", help="NDAR credentials")
    parser.add_argument("--max_wait", type=int, default=10, help="The maximum number of jobs to queue")
    parser.add_argument("--log_base", type=str, default="/data/Logs/process_bam", help="The basename of the job logs")
    parser.add_argument("--ploidy", type=int, default=2, help="The variant calling ploidy")
    parser.add_argument("--skip_n_indiv", type=int, default=0, help="Skip the first n individuals")
    parser.add_argument("indiv_list", type=str, help="The list of missing individuals")
    parser.add_argument("username", type=str, help="The NDAR username")
    parser.add_argument("password", type=str, help="The NDAR password")
    return parser.parse_args()

def main(args):
    if not args:
        args = process_args()
    n_logs = 0

    print("Getting NDA token", file=sys.stderr)
    token = nda_token.NdaToken.get_nda_token(args)

    indiv_list = []
    with open(args.indiv_list, 'r') as f:
        for line in f:
            indiv_list.append(line.rstrip())

    indiv_list = indiv_list[args.skip_n_indiv:]

    for line in indiv_list:
        fam, indiv, size = line.split()

        print("Processing individual " + fam + '.' + indiv, file=sys.stderr)
        wait_for_jobs(args.max_wait)
        token.update_expired(120, args)
        cmd = 'qsub -e {log} -o {out} -l h="node*",ephemeral={bam_size} /data/Scripts/bam_to_gvcf_sub.sh {fam} {indiv} {ploidy} {username} {password} plab-ssc-reanalysis ssc/{fam}/gvcf/{fam}.{indiv}.g.vcf.gz'
        cmd = cmd.format(log=args.log_base + "_" + str(n_logs).zfill(4) + "_.err",
                         out=args.log_base + "_" + str(n_logs).zfill(4) + "_.out",
                         bam_size = int(size) + 2605424796 + 794500 + 1073741824 * 2, # bigest gvcf + biggest gvcf idx + 2 GB
                         fam=fam,
                         indiv=indiv,
                         ploidy=args.ploidy,
                         username=args.username,
                         password=args.password)
        print("Running: " + cmd, file=sys.stderr)
        shell = shlex.split(cmd)
        subprocess.check_call(shell)
        n_logs += 1

if __name__ == "__main__":
    main(None)
