# Supplementary material for: The Contribution of Mosaic Variants to Autism Spectrum Disorder
Source: PLoS Genet. 2016 Sep 15;12(9):e1006245. doi: 10.1371/journal.pgen.1006245 (PMC5024993; doi:10.1371/journal.pgen.1006245)
Supplement: S1 Code — (GZ) [file pgen.1006245.s022.gz › Replication/AWS/Variant_Calling/bam_to_gvcf.py]

#!/usr/bin/env python3

import argparse
import boto3
import botocore
import nda_token
from general_functions import *
import subprocess
import shlex
import time
import sys
import os.path
import os
from retrying import retry

nda_bam_bucket = 'NDAR_Central_4'
nda_bam_start = 'submission_10215/complete/'
nda_bam_mid = '/complete_bams/'
nda_bam_end = '.realigned.recal.bam'

def index_bam(bam):
    cmd = "samtools index " + bam
    shell = shlex.split(cmd)
    subprocess.check_call(shell)

def call_vars(bam, args):

    extra = " -ERC GVCF -im ALL -gt_mode DISCOVERY -ploidy {ploidy} -ip {pad} {extra} ".format(ploidy=args.ploidy, pad=50, extra=args.extra)
    
    cmd = gatk_cmd.format(mem=1536,
                          gatk=args.gatk,
                          cmd="HaplotypeCaller",
                          ref=args.reference,
                          input=" -I " + bam,
                          output=" -o " + args.gvcf_dir + '/' + args.family_id + '.' + args.individual_id + '.g.vcf.gz',
                          annotations=" -A " + " -A ".join(gatk_annotations),
                          standard=gatk_standard,
                          targets=" -L " + args.bed_file,
                          extra=extra)

    shell = shlex.split(cmd)
    subprocess.check_call(shell)
    return args.gvcf_dir + '/' + args.family_id + '.' + args.individual_id + '.g.vcf.gz'

@retry(stop_max_attempt_number=3, wait_fixed=2000)
def setup(args):
    '''
    Checks that output directories exist. Creates them if they do not.
    '''
    for out_file in [args.credentials]:
        out_dir, out_base = os.path.split(out_file)
        if not os.path.isdir(out_dir):
            os.mkdir(out_dir)

    for out_dir in [args.bam_dir, args.gvcf_dir, args.log_dir]:
        if not os.path.isdir(out_dir):
            os.mkdir(out_dir)

def get_args():
    parser = argparse.ArgumentParser(description="Call variants on a bam file from s3")
    parser.add_argument("--credentials", type=str, default="/home/ndaranalysis/Config/credentials.txt", help="The credentials file to read")
    parser.add_argument("--bam_dir", type=str, default="/ephemeral/BAM", help="The bam download target direcotry")
    parser.add_argument("--gvcf_dir", type=str, default="/ephemeral/GVCF", help="The gvcf directory")
    parser.add_argument("--extra", type=str, default="", help="Additional arguments to the HaplotypeCaller")
    parser.add_argument("--gatk", type=str, default="/home/ndaranalysis/GenomeAnalysisTK.jar", help="The location of the GATK .jar")
    parser.add_argument("--reference", type=str, default="/data/Build37/human_g1k_v37.fasta", help="The location of the reference file")
    parser.add_argument("--bed_file", type=str, default="/data/Exome/seqcap_ez_exome_v2.bed", help="A bed file of regions to use in variant calling")
    parser.add_argument("--log_dir", type=str, default='/data/Logs', help="A directory to write logging info")
    parser.add_argument("family_id", type=str, help="The name of the family to process")
    parser.add_argument("individual_id", type=str, help="The ID of the individual to process")
    parser.add_argument("ploidy", type=str, help="The ploidy to use for variant calling") 
    parser.add_argument("username", type=str, help="The NDAR username")
    parser.add_argument("password", type=str, help="The NDAR password")
    parser.add_argument("dest_bucket", type=str, help="The destination bucket for the gvcf")
    parser.add_argument("dest_key", type=str, help="The destination key for the gvcf")
    args = parser.parse_args()
    return args

def main(args):
    if not args:
        args = get_args()

    start = time.time()

    setup(args)

    print_log_time("Starting analysis")
    token = nda_token.NdaToken.get_nda_token(args)
    credentials = get_aws_config()

    bam_basename = args.family_id + '.' + args.individual_id + nda_bam_end
    bam_s3_key = nda_bam_start + args.family_id + nda_bam_mid + bam_basename

    bam = s3_download(token.access_key, token.secret_key, token.session,
                      nda_bam_bucket, bam_s3_key, args.bam_dir, sys.exit, '')
    bam = args.bam_dir + '/' + os.path.basename(bam_s3_key)
    print_log_time("BAM download finished")

    index_bam(bam)
    print_log_time("BAM indexed")

    gvcf = call_vars(bam, args)
    #gvcf = args.gvcf_dir + '/' + args.family_id + '.' + args.individual_id + '.g.vcf.gz'
    print_log_time("Variants called")

    s3_upload(credentials["access_key"], credentials["secret_key"],
              credentials["session"], args.dest_bucket,
              args.dest_key, gvcf, print, args.dest_key + " upload failed", file=sys.stderr)
    s3_upload(credentials["access_key"], credentials["secret_key"],
              credentials["session"], args.dest_bucket,
              args.dest_key + ".tbi", gvcf + ".tbi", print, args.dest_key + ".tbi upload failed", file=sys.stderr)
    print_log_time("GVCF uploaded")

    if os.path.isfile(bam):
        os.remove(bam)
    if os.path.isfile(bam + '.bai'):
        os.remove(bam + '.bai')
    if os.path.isfile(gvcf):
        os.remove(gvcf)
    if os.path.isfile(gvcf + ".tbi"):
        os.remove(gvcf + ".tbi")

    end = time.time()
    print_elapsed_time(start, end)

if __name__ == "__main__":
    main(None)
