# Supplementary material for: The Contribution of Mosaic Variants to Autism Spectrum Disorder
Source: PLoS Genet. 2016 Sep 15;12(9):e1006245. doi: 10.1371/journal.pgen.1006245 (PMC5024993; doi:10.1371/journal.pgen.1006245)
Supplement: S1 Code — (GZ) [file pgen.1006245.s022.gz › Replication/AWS/Phasing/process_missing_phasing.py]

#!/usr/bin/env

import argparse
import sys
import subprocess
import shlex
from general_functions import *
import nda_token
import os
import logging

def read_variants(fn):
    res = []
    with open(fn) as f:
        for line in f:
            line = line.rstrip().split()
            res.append(line)
    return res

def process_args():
    parser = argparse.ArgumentParser(description="Process failed families for phasing")
    parser.add_argument('--skip_fam', default=0, type=int, help="Skip the first fams")
    parser.add_argument('--n_fam', default=4, type=int, help="The number of families to process")
    parser.add_argument("--max_wait", type=int, default=10, help="The maximum number of waiting jobs to queue")
    parser.add_argument("--credentials", type=str, default="/home/ndaranalysis//Config/credentials.txt", help="NDAR credentails")
    parser.add_argument("--log_base", default="/data/Logs/Phasing/process_phasing", help="The basename of the log file")
    parser.add_argument("variants", help="The file of variants to phase")
    parser.add_argument("username", help="The NDAR username")
    parser.add_argument("password", help="The NDAR password")
    return parser.parse_args()

def main(args):
    if not args:
        args = process_args()
    logging.basicConfig(level=logging.INFO)

    n_logs = 0

    variants = read_variants(args.variants)
    if len(variants) < args.skip_fam:
        return
    else:
        variants = variants[args.skip_fam:]
    variants[:args.n_fam]

    finished = set(os.listdir("/data/Phasing/"))

    logging.info("Getting nda token")
    token = nda_token.NdaToken.get_nda_token(args)
    for fam in variants:
        logging.info("Processing: " + str(fam))
        fam_name = fam[0]
        wait_for_jobs(args.max_wait)

        to_pop = []
        for i, var in enumerate(fam[1:]):
            i += 1
            chrom, pos, indiv = var.split(',')
            outbase = "vars_{chr}_{pos}_{indiv}.vcf.gz".format(chr=chrom, pos=pos, indiv=indiv)
            if outbase in finished:
                logging.info("Output file " + outbase + " found, skipping...")
                to_pop.append(i)
        for i in reversed(to_pop):
            fam.pop(i)

        if len(fam) < 2:
            continue

        cmd = 'qsub -e {log} -o {out} -l h="node*",ephemeral=150323855360 /data/Scripts/sge_general.sh /home/ndaranalysis/Python3/bin/python3 /data/Scripts/s3_phase_missing_fam.py {user} {passwd} {info}'
        cmd = cmd.format(log=args.log_base + '_' + str(n_logs).zfill(4) + "_.err",
                         out=args.log_base + '_' + str(n_logs).zfill(4) + "_.out",
                         user=args.username,
                         passwd=args.password,
                         info=' '.join(fam))

        logging.info("Running: " + cmd)
        shell = shlex.split(cmd)
        subprocess.check_call(shell)
        time.sleep(3)

        n_logs += 1

if __name__ == "__main__":
    main(None)
