# Supplementary material for: The Contribution of Mosaic Variants to Autism Spectrum Disorder
Source: PLoS Genet. 2016 Sep 15;12(9):e1006245. doi: 10.1371/journal.pgen.1006245 (PMC5024993; doi:10.1371/journal.pgen.1006245)
Supplement: S1 Code — (GZ) [file pgen.1006245.s022.gz › Replication/AWS/Phasing/s3_phase_missing_fam.py]

#!/usr/bin/env python3

import argparse
import sys
from general_functions import *
import time
import nda_token
import subprocess
import shlex
import os.path
import os
import logging

nda_bam_bucket = 'NDAR_Central_4'
nda_bam_start = 'submission_10215/complete/'
nda_bam_mid = '/complete_bams/'
nda_bam_end = '.realigned.recal.bam'

def index_bam(bam):
    cmd = "samtools index " + bam
    logging.info("Running: " + cmd)
    shell = shlex.split(cmd)
    subprocess.check_call(shell)

def phase_variants(bams, outfile, chrom, pos, args):
    extra = " -gt_mode DISCOVERY "
    cmd = gatk_cmd.format(mem=14336,
                          gatk=args.gatk,
                          cmd="HaplotypeCaller",
                          ref=args.reference,
                          input=" -I " + ' -I '.join(bams),
                          output=" -o " + outfile,
                          annotations=" -A VariantReadIds ",
                          standard='',
                          targets=' -L ' + chrom + ':' + str(int(pos) - args.buffer) + '-' + str(int(pos) + args.buffer),
                          extra=extra)
    logging.info("Running: " + cmd)
    shell = shlex.split(cmd)
    subprocess.check_call(shell)
    return outfile

def process_args():
    parser = argparse.ArgumentParser(description="Call variants for a family to determine phasing")
    parser.add_argument("--credentials", type=str, default="/home/ndaranalysis/Config/credentials.txt", help="The credentials file to read")
    parser.add_argument("--reference", type=str, default="/data/Build37/human_g1k_v37.fasta", help="The location of the reference file")
    parser.add_argument("--gatk", type=str, default="/data/Scripts/gatk-package-distribution-3.5.jar", help="The location of the GATK .jar")
    parser.add_argument("--buffer", type=int, default=500, help="Base-pairs to analyze +/- the variant position")
    parser.add_argument("--download_dir", default='/ephemeral/', help="The directory to download bam files to")
    parser.add_argument("--out_dir", default="/data/Phasing")
    parser.add_argument("username", help="The NDAR username")
    parser.add_argument("password", help="The NDAR password")
    parser.add_argument("fam", help="The ID of the family to process")
    parser.add_argument("vars", nargs='+', help="Variants to call from the family [chrom,pos,indiv]")
    return parser.parse_args()

def main(args):
    if not args:
        args = process_args()

    start = time.time()
    logging.basicConfig(level=logging.INFO)
    print_log_time("Starting analysis")
    token = nda_token.NdaToken.get_nda_token(args)
    s3 = s3_connect(token.access_key, token.secret_key, token.session)
    
    if not indiv_present(s3, args.fam, "s1"):
        indivs = ['fa', 'mo', 'p1']
    else:
        indivs = ['fa', 'mo', 'p1', 's1']    

    bams = []
    for indiv in indivs:
        indiv_key = nda_bam_start + args.fam + nda_bam_mid + args.fam + '.' + indiv + nda_bam_end
        bam = s3_download_core(s3, nda_bam_bucket, indiv_key, args.download_dir, print, "Download error with " + indiv_key)
        index_bam(bam)
        bams.append(bam)
    print_log_time("BAMs downloaded and indexed")

    for var in args.vars:
        outfile = args.out_dir + '/vars_{chrom}_{pos}_{indiv}.vcf.gz'
        chrom, pos, indiv = var.split(',')
        outfile = outfile.format(chrom=chrom, pos=pos, indiv=indiv)
        phase_variants(bams, outfile, chrom, pos, args)
    print_log_time("Variants called")

    for bam in bams:
        if os.path.isfile(bam):
            os.remove(bam)
        if os.path.isfile(bam + '.bai'):
            os.remove(bam + '.bai')
        if os.path.isfile(bam[:-1] + 'i'):
            os.remove(bam[:-1] + 'i')
 
    end = time.time()
    print_elapsed_time(start, end)

if __name__ == "__main__":
    main(None)
