# Supplementary material for: The Contribution of Mosaic Variants to Autism Spectrum Disorder
Source: PLoS Genet. 2016 Sep 15;12(9):e1006245. doi: 10.1371/journal.pgen.1006245 (PMC5024993; doi:10.1371/journal.pgen.1006245)
Supplement: S1 Code — (GZ) [file pgen.1006245.s022.gz › Replication/AWS/Phasing/s3_phase_fam.py]

#!/usr/bin/env python3

import argparse
import time
import sys
from general_functions import *
import nda_token
import subprocess
import shlex
import os.path
import os

nda_bam_bucket = 'NDAR_Central_4'
nda_bam_start = 'submission_10215/complete/'
nda_bam_mid = '/complete_bams/'
nda_bam_end = '.realigned.recal.bam'

def index_bam(bam):
    cmd = "/home/ndaranalysis/bin/bin/samtools index " + bam
    print("Running: " + cmd, file=sys.stderr)
    shell = shlex.split(cmd)
    subprocess.check_call(shell)

def subset_download(fam, indiv, chrom, start, stop, token, out):
    cmd = "/home/ndaranalysis/bin/bin/samtools view -o {out} -b s3://{bucket}/" + nda_bam_start + fam + nda_bam_mid + fam + '.' + indiv + nda_bam_end + " {chr}:{start}-{stop}"
    cmd = cmd.format(out=out, id=token.access_key, secret=token.secret_key, token=token.session, 
               bucket=nda_bam_bucket, chr=chrom, start=start, stop=stop)
    print("Running: " + cmd, file=sys.stderr)
    shell = shlex.split(cmd)
    subprocess.check_call(shell)

    # Remove index #
    if os.path.isfile(fam + '.' + indiv + nda_bam_end[:-1] + 'i'):
        os.remove(fam + '.' + indiv + nda_bam_end[:-1] + 'i')
    
def phase_variants(bams, outfile, args):
    extra = " -gt_mode DISCOVERY "
    cmd = gatk_cmd.format(mem=1536,
                          gatk=args.gatk,
			  cmd="HaplotypeCaller",
                          ref=args.reference,
                          input=" -I " + ' -I '.join(bams),
                          output=" -o " + outfile,
                          annotations=" -A VariantReadIds ",
                          standard='',
                          targets=' -L ' + args.chrom + ':' + str(int(args.pos) - args.buffer) + '-' + str(int(args.pos) + args.buffer),
                          extra=extra)
    print("Running: " + cmd, file=sys.stderr)
    shell = shlex.split(cmd)
    subprocess.check_call(shell)
    return outfile

def process_args():
    parser = argparse.ArgumentParser(description="Call variants for a family to determine phasing")
    parser.add_argument("--credentials", type=str, default="/home/ndaranalysis/Config/credentials.txt", help="The credentials file to read")
    parser.add_argument("--reference", type=str, default="/data/Build37/human_g1k_v37.fasta", help="The location of the reference file")
    parser.add_argument("--gatk", type=str, default="/data/Scripts/gatk-package-distribution-3.5.jar", help="The location of the GATK .jar")
    parser.add_argument("--buffer", type=int, default=500, help="Base-pairs to analyze +/- the variant position")
    parser.add_argument("indiv_id", help="The ID of the individual to call variants over")
    parser.add_argument("chrom", help="The chromosome of the variant")
    parser.add_argument("pos", type=int, help="The position of the variant")
    parser.add_argument("outfile", help="The output vcf file")
    parser.add_argument("username", help="The NDAR username")
    parser.add_argument("password", help="The NDAR password")
    return parser.parse_args()

def main(args):
    if not args:
        args= process_args()

    start_pos = args.pos - args.buffer
    stop_pos = args.pos + args.buffer
    start = time.time()
    print_log_time("Starting analysis")
    token = nda_token.NdaToken.get_nda_token(args)
    s3 = s3_connect(token.access_key, token.secret_key, token.session)
    args.fam_id = args.indiv_id[:-3]
    
    if not indiv_present(s3, args.fam_id, "s1"):
        indivs = ['fa', 'mo', 'p1']
    else:
        indivs = ['fa', 'mo', 'p1', 's1']

    os.environ['AWS_ACCESS_KEY_ID'] = token.access_key
    os.environ['AWS_SECRET_ACCESS_KEY'] = token.secret_key
    os.environ['AWS_SESSION_TOKEN'] = token.session

    bams = []
    for indiv in indivs:
        bam = '/tmp/' + args.fam_id + '.' + indiv + '.bam'
        subset_download(args.fam_id, indiv, args.chrom, start_pos, stop_pos, token, bam)
        index_bam(bam)
        bams.append(bam)
    print_log_time("BAMs downloaded and indexed")
    
    phase_variants(bams, args.outfile, args)
    print_log_time("Variants called")

    for bam in bams:
        if os.path.isfile(bam):
            os.remove(bam)
        if os.path.isfile(bam + '.bai'):
            os.remove(bam + '.bai')
        
    end = time.time()
    print_elapsed_time(start, end)

if __name__ == "__main__":
    main(None)
