# Supplementary material for: The Contribution of Mosaic Variants to Autism Spectrum Disorder
Source: PLoS Genet. 2016 Sep 15;12(9):e1006245. doi: 10.1371/journal.pgen.1006245 (PMC5024993; doi:10.1371/journal.pgen.1006245)
Supplement: S1 Code — (GZ) [file pgen.1006245.s022.gz › Replication/AWS/Phasing/find_missing_phasing.py]

#!/usr/bin/env python3

import argparse
import sys
import os

def process_args():
    parser = argparse.ArgumentParser(description="Find missing vcf files for phasing")
    parser.add_argument("--outfile")
    parser.add_argument("--format", default="vars_{chrom}_{pos}_{indiv}.vcf.gz")
    parser.add_argument("dir", help="A directory with the phasing results")
    parser.add_argument("variants", help="A file with all of the input variants")
    return parser.parse_args()

def main(args):
    if not args:
        args = process_args()

    finished = set(os.listdir(args.dir))
    
    fam_missing = {}
    with open(args.variants) as f:
        for line in f:
            chrom, pos, indiv = line.rstrip().split('\t')
            if not args.format.format(chrom=chrom, pos=pos, indiv=indiv) in finished:
                fam = indiv[:-3]
                if not fam in fam_missing:
                    fam_missing[fam] = []
                fam_missing[fam].append(','.join([chrom, pos, indiv]))

    if args.outfile:
        args.outfile = open(args.outfile, 'w')
    else:
        args.outfile = sys.stdout

    for fam in sorted(fam_missing.keys()):
        print('\t'.join([fam] + fam_missing[fam]), file=args.outfile)

if __name__ == "__main__":
    main(None)
