# Supplementary material for: The Contribution of Mosaic Variants to Autism Spectrum Disorder
Source: PLoS Genet. 2016 Sep 15;12(9):e1006245. doi: 10.1371/journal.pgen.1006245 (PMC5024993; doi:10.1371/journal.pgen.1006245)
Supplement: S1 Code — (GZ) [file pgen.1006245.s022.gz › Replication/AWS/Phasing/sub_s3_phase_fam.py]

#!/usr/bin/env python3

import argparse
import subprocess
import time
from general_functions import *
import sys
import nda_token
import shlex
import copy
import os

def read_variants(fn):
    res = []
    with open(fn) as f:
        for line in f:
            line = line.rstrip().split()
            res.append(line[:3])
    return res

def process_args():
    parser = argparse.ArgumentParser(description="Submit phasing jobs to the scheduler")
    parser.add_argument("--skip_variants", type=int, default=0, help="Skip the first variants")
    parser.add_argument("--n_vars", type=int, default=5, help="Process the first n variants")
    parser.add_argument("--max_wait", type=int, default=10, help="The maximum number of waiting jobs to queue")
    parser.add_argument("--log_base", default="/data/Logs/Phasing/process_phasing", help="The basename of the log file")
    parser.add_argument("--credentials", type=str, default="/home/ndaranalysis//Config/credentials.txt", help="NDAR credentails")
    parser.add_argument("variants", help="A list of variants to phase")
    parser.add_argument("username", help="The NDAR username")
    parser.add_argument("password", help="The NDAR password")
    return parser.parse_args()

def main(args):
    if not args:
        args = process_args()

    n_logs = 0

    variants = read_variants(args.variants)
    if len(variants) < args.skip_variants:
        return
    else:
        variants = variants[args.skip_variants:]
    variants = variants[:args.n_vars]

    finished = set(os.listdir("/data/Phasing/"))

    print("Getting nda token", file=sys.stderr)
    token = nda_token.NdaToken.get_nda_token(args)
    for var in variants:
        print("Processing variant: {fam}, {chr}:{pos}".format(fam=var[2], chr=var[0], pos=var[1]), file=sys.stderr)
        wait_for_jobs(args.max_wait)
        token.update_expired(120, args)

        outbase = "vars_{chr}_{pos}_{fam}.vcf.gz".format(chr=var[0], pos=var[1], fam=var[2])
        if outbase in finished:
            print("Outfile " + outbase + " found. Skipping...", file=sys.stderr)
            continue

        cmd = 'qsub -e {log} -o {out} -l h="node*" /data/Scripts/sge_general.sh /home/ndaranalysis/Python3/bin/python3 /data/Scripts/s3_phase_fam.py {indiv} {chr} {pos} {outfile} {user} {passwd}'
        cmd = cmd.format(log=args.log_base + '_' + str(n_logs).zfill(4) + "_.err",
                         out=args.log_base + '_' + str(n_logs).zfill(4) + "_.out",
                         indiv=var[2],
                         chr=var[0],
                         pos=var[1],
                         outfile="/data/Phasing/vars_{chr}_{pos}_{fam}.vcf.gz".format(chr=var[0], pos=var[1], fam=var[2]),
                         user=args.username,
                         passwd=args.password)

        print("Runing: " + cmd, file=sys.stderr)
        shell = shlex.split(cmd)
        subprocess.check_call(shell)
        time.sleep(3)

        n_logs += 1

if __name__ == "__main__":
    main(None)
