# Supplementary material for: The Contribution of Mosaic Variants to Autism Spectrum Disorder
Source: PLoS Genet. 2016 Sep 15;12(9):e1006245. doi: 10.1371/journal.pgen.1006245 (PMC5024993; doi:10.1371/journal.pgen.1006245)
Supplement: S1 Code — (GZ) [file pgen.1006245.s022.gz › Replication/AWS/40x_Joint/bedgraph_to_bed.py]

#!/usr/bin/env python3

import argparse
import sys

def process_args():
    parser = argparse.ArgumentParser(description="Convert a bedgraph file to a bed file")
    parser.add_argument("--limit", type=int, default=40, help="Include in the bed file positions at or above the limit")
    parser.add_argument("--infile", help="The input file")
    parser.add_argument("--outfile", help="The output file")
    return parser.parse_args()

def main(args):
    if not args:
        args = process_args()

    if args.infile:
        args.infile = open(args.infile)
    else:
        args.infile = sys.stdin

    if args.outfile:
        args.outfile = open(args.outfile, 'w')
    else:
        args.outfile = sys.stdout

    active = False
    chrom = ''
    start = -1
    stop = -1
    for line in args.infile:
        line = line.rstrip().split()
        if int(line[3]) >= args.limit:
            if active:
                stop = line[2]
            else:
                active = True
                chrom = line[0]
                start = line[1]
                stop = line[2]
        else:
            if active:
                active = False
                print("{chr}\t{start}\t{stop}".format(chr=chrom, start=start, stop=stop), file=args.outfile)
            else:
                continue
    if active:
        print("{chr}\t{start}\t{stop}".format(chr=chrom, start=start, stop=stop), file=args.outfile)

if __name__ == "__main__":
    main(None)
