# Supplementary material for: The Contribution of Mosaic Variants to Autism Spectrum Disorder
Source: PLoS Genet. 2016 Sep 15;12(9):e1006245. doi: 10.1371/journal.pgen.1006245 (PMC5024993; doi:10.1371/journal.pgen.1006245)
Supplement: S1 Code — (GZ) [file pgen.1006245.s022.gz › Replication/AWS/40x_Joint/s3_bam_to_40x_bed.py]

#!/usr/bin/env python3

import argparse
import subprocess
import nda_token
import time
from general_functions import *
import sys
import shlex
import copy

# NDAR variables
nda_bam_bucket = 'NDAR_Central_4'
nda_bam_start = 'submission_10215/complete/'
nda_bam_mid = '/complete_bams/'
nda_bam_end = '.realigned.recal.bam'

def get_bam_size(s3, fam, indiv):
    indiv_key = nda_bam_start + fam + nda_bam_mid + fam + '.' + indiv + nda_bam_end
    s3_obj = s3.Object(nda_bam_bucket, indiv_key)
    if not s3_obj_exists(s3_obj):
        print(nda_bam_bucket + '/' + indiv_key + " not found", file=sys.stderr)
        return None
    return int(s3_obj.content_length)

def process_args():
    parser = argparse.ArgumentParser(description="Get bed files of 40x coverage from a bam file in s3")
    parser.add_argument("--skip_fams", type=int, default=0, help="Skip the first families")
    parser.add_argument("--n_fams", type=int, default=5, help="Only process the first INT families")
    parser.add_argument("--log_base", default="/data/Logs/Coverage/process_coverage", help="The basename of the log file")
    parser.add_argument("--max_wait", type=int, default=10, help="The maximum number of waiting jobs to queue")
    parser.add_argument("--out_dir", default="/data/BED/", help="A directory to write output files")
    parser.add_argument("--credentials", type=str, default="/home/ndaranalysis//Config/credentials.txt", help="NDAR credentails")
    parser.add_argument("fam_list", help="The list of families to process")
    parser.add_argument("username", help="The NDAR username")
    parser.add_argument("password", help="The NDAR password")
    return parser.parse_args()

def main(args):
    if not args:
        args = process_args()

    n_logs = 0
    
    fams = get_families(args.fam_list, 10000)
    if len(fams) < args.skip_fams:
        return
    else:
        fams = fams[args.skip_fams:]
    fams = fams[:args.n_fams]

    print("Getting nda token", file=sys.stderr)
    token = nda_token.NdaToken.get_nda_token(args)
    os.environ["AWS_ACCESS_KEY_ID"] = token.access_key
    os.environ["AWS_SECRET_ACCESS_KEY"] = token.secret_key
    os.environ["AWS_SESSION_TOKEN"] = token.session

    s3 = s3_connect(token.access_key, token.secret_key, token.session)
    for fam in fams:
        print("Processing family " + fam, file=sys.stderr)
        wait_for_jobs(args.max_wait)
        old_token = copy.copy(token)
        token.update_expired(120, args)
        if old_token.access_key != token.access_key or old_token.secret_key != token.secret_key:
            s3 = s3_connect(token.access_key, token.secret_key, token.session)

        for indiv in ['mo', 'fa', 'p1', 's1']:
            # Check all individuals are in s3 #
            if not indiv_present(s3, fam, indiv):
                print("Warning: Individual {fam}.{ind} not found.".format(fam=fam, ind=indiv), file=sys.stderr)
                continue

            bam_size = get_bam_size(s3, fam, indiv)
            if not bam_size:
                continue
            cmd = 'qsub -V -e {log} -o {out} -l h="node*",ephemeral={bam_size} /data/Scripts/s3_bam_to_40x_bed.sh {input} {output}'
            cmd = cmd.format(log=args.log_base + '_' + str(n_logs).zfill(4) + "_.err",
                             out=args.log_base + '_' + str(n_logs).zfill(4) + "_.out",
                             bam_size = bam_size,
                             input="s3://" + nda_bam_bucket + '/' + nda_bam_start + fam + nda_bam_mid + fam + '.' + indiv + nda_bam_end,
                             output=args.out_dir + '/' + fam + '.' + indiv + '_40x.bed.gz')
            print("Running: " + cmd, file=sys.stderr)
            shell = shlex.split(cmd)
            subprocess.check_call(shell)
            time.sleep(5)

            n_logs += 1
            

if __name__ == "__main__":
    main(None)
