# Supplementary material for: The Contribution of Mosaic Variants to Autism Spectrum Disorder
Source: PLoS Genet. 2016 Sep 15;12(9):e1006245. doi: 10.1371/journal.pgen.1006245 (PMC5024993; doi:10.1371/journal.pgen.1006245)
Supplement: S1 Code — (GZ) [file pgen.1006245.s022.gz › Replication/AWS/40x_Joint/s3_bam_to_40x_bed.sh]

#!/usr/bin/env bash

base=${1##*/}
echo "Running: /home/ndaranalysis/Python3/bin/aws s3 cp $1 /ephemeral/"
/home/ndaranalysis/Python3/bin/aws s3 cp $1 /ephemeral/
echo "Running: bedtools genomecov -bga -ibam /ephemeral/${base} | /home/ndaranalysis/Python3/bin/python3 /data/Scripts/bedgraph_to_bed.py | gzip -c > $2"
bedtools genomecov -bga -ibam /ephemeral/${base} | /home/ndaranalysis/Python3/bin/python3 /data/Scripts/bedgraph_to_bed.py | gzip -c > $2
rm /ephemeral/${base}
