# Supplementary material for: The Contribution of Mosaic Variants to Autism Spectrum Disorder
Source: PLoS Genet. 2016 Sep 15;12(9):e1006245. doi: 10.1371/journal.pgen.1006245 (PMC5024993; doi:10.1371/journal.pgen.1006245)
Supplement: S1 Code — (GZ) [file pgen.1006245.s022.gz › Replication/AWS/setup_master_r3.sh]

#!/usr/bin/env bash

# Set up the master node for processing #
mkdir -p /home/ndaranalysis/Config/
chmod ugo+rwx /home/ndaranalysis/Config
echo 'PATH=/opt/sge6/bin/linux-x64/:$PATH' >> /home/ndaranalysis/.bashrc
/home/ndaranalysis/Python3/bin/pip3 install awscli
/home/ndaranalysis/Python3/bin/pip3 install retrying
# Now run aws configure #

# Configure ephemeral space as an SGE resource (complex) #
qconf -sc | head -n -1 > ~/tmp_complex.conf
echo "ephemeral           ephem      MEMORY      <=    YES         YES        0        0" >> ~/tmp_complex.conf
qconf -Mc ~/tmp_complex.conf

# Configure the ephemeral space on each node #
hosts=$(qconf -sel)
n_hosts=$(echo $hosts | wc -w)

for host in $hosts
do
    ssh $host /data/Scripts/mount_single.sh &
done

sleep 20

# Get the ephemeral space for each node #
for host in $hosts
do
    # Get the node configs #
    qconf -se $host | grep -v "complex_values\|load_values\|processors\|^ " > ~/tmp_node.conf
    # Get the ephemeral space (in MB) #
    host_size=$(ssh $host df -B 1 | grep "ephemeral" | awk '{print $2}')
    if [ -z $host_size ]; then
        echo "complex_values        ephemeral=0" >> ~/tmp_node.conf
    else
        host_size=`expr $host_size - 2500000000`
        echo "complex_values        ephemeral=$host_size" >> ~/tmp_node.conf
    fi
    qconf -Me ~/tmp_node.conf
done

echo -e "\n"
echo -e "Check configuration using 'qhost -F ephemeral'\n"
echo -e "Run aws configure to configure the AWS CLI\n"
