# Supplementary material for: The Contribution of Mosaic Variants to Autism Spectrum Disorder
Source: PLoS Genet. 2016 Sep 15;12(9):e1006245. doi: 10.1371/journal.pgen.1006245 (PMC5024993; doi:10.1371/journal.pgen.1006245)
Supplement: S1 Code — (GZ) [file pgen.1006245.s022.gz › Replication/AWS/README]

All scripts in these subdirectories were written to run on a the AWS EC2 instances launched from a modified version of the StarCluster AMI ami-52a0c53b. The modified AMI contained samtools 1.2, Python 3.5.1 and nda_aws_token_generator (https://github.com/NDAR/nda_aws_token_generator). In addition, clusters were attached to an elastic block store (EBS) volume containg the human reference genome and other miscellaneous data.

Scripts in the current directory were used in many different analyses, while scripts in subdirectories are more specific.
