# Supplementary material for: The Contribution of Mosaic Variants to Autism Spectrum Disorder
Source: PLoS Genet. 2016 Sep 15;12(9):e1006245. doi: 10.1371/journal.pgen.1006245 (PMC5024993; doi:10.1371/journal.pgen.1006245)
Supplement: S1 Code — (GZ) [file pgen.1006245.s022.gz › Replication/AWS/nda_token.py]

#!/usr/bin/env python3

'''
Handle the NDA token when interfacing with the NDA s3 repo.
'''

import boto3
import botocore
import nda_aws_token_generator as token_gen
import json
import datetime
import os.path
import os
from retrying import retry

class NdaToken(token_gen.Token):
    '''
    A wrapper for the nda_aws_token_generator.Token class
    '''
    @classmethod
    def from_parent(cls, parent):
        return cls(parent.access_key, parent.secret_key, parent.session, parent.expiration)

    @staticmethod
    def args_ok(args):
        if (not hasattr(args, "username") or not hasattr(args, "password") or
            not hasattr(args, "credentials") ):
            return False
        else:
            return True

    def __init__(self, *args):
        super(NdaToken, self).__init__(*args)

    def min_to_expire(self):
        '''
        Get the time in minutes until token expiration
        '''
        expire = datetime.datetime.strptime(self.expiration[:-6], "%Y-%m-%dT%H:%M:%S")
        utc_hours, utc_min = self.expiration[-6:].split(':')
        # Add the utc time #
        # TODO: fix utc min for + time #
        expire = expire + datetime.timedelta(0, -1 * int(utc_hours) * 60 * 60 + int(utc_min) * 60)
        now = datetime.datetime.now()
        diff = expire - now
        return diff.days * 24 * 60 + diff.seconds / 60

    @classmethod
    def gen_token(cls, args):
        if not cls.args_ok(args):
            raise ValueError("Arguments object does not have all necessary attributes")
        # Generate a token #
        web_service_url = 'https://ndar.nih.gov/DataManager/dataManager'
        generator = token_gen.NDATokenGenerator(web_service_url)
        token = generator.generate_token(args.username, args.password)

        # Write the credentials #
        token_dict = {}
        token_dict["access_key"] = token.access_key
        token_dict["secret_key"] = token.secret_key
        token_dict["session"] = token.session
        token_dict["expiration"] = token.expiration
        credential_f = open(args.credentials, 'w')
        json.dump(token_dict, credential_f, indent=2)
        credential_f.close()
        return cls.from_parent(token)

    @classmethod
    def get_nda_token(cls, args):
        '''
        Get an NDA s3 token
        '''
        if not cls.args_ok(args):
            raise ValueError("Arguments object does not have all the necessary attributes")

        
        # Check the credential file #
        if os.path.isfile(args.credentials):
            token_dict = json.load(open(args.credentials, 'r'))
            token = cls(token_dict["access_key"], token_dict["secret_key"], token_dict["session"], token_dict["expiration"])
            if cls.min_to_expire(token) < 20:
                return cls.gen_token(args)
            else:
                return token
        else:
            return cls.gen_token(args)

    @retry(wait_fixed=2000, stop_max_attempt_number=3)
    def update_expired(self, minutes, args):
        if self.min_to_expire() < minutes:
            return self.gen_token(args)
        return self
