# Supplementary material for: The Contribution of Mosaic Variants to Autism Spectrum Disorder
Source: PLoS Genet. 2016 Sep 15;12(9):e1006245. doi: 10.1371/journal.pgen.1006245 (PMC5024993; doi:10.1371/journal.pgen.1006245)
Supplement: S1 Code — (GZ) [file pgen.1006245.s022.gz › Replication/AWS/mount_single.sh]

#!/bin/bash

# Get unmounted disks #
ephemeral=$(fdisk -l 2>&1 1>/dev/null | sed "s/Disk \([a-Z_:,0-9\/]*\)[a-Z0-9 ,.	']*/\1/")
n_ephemeral=$(echo $ephemeral | wc -w)

if [ $n_ephemeral -eq 0 ]; then
    exit 0
fi

if [ $n_ephemeral -gt 1 ]; then
    echo "More than one disk detected. Exiting."
    exit 1
fi

mkfs.ext4 $ephemeral
mkdir /ephemeral
mount -t ext4 $ephemeral /ephemeral
chmod ugo+rwx /ephemeral
