# Supplementary material for: The Contribution of Mosaic Variants to Autism Spectrum Disorder
Source: PLoS Genet. 2016 Sep 15;12(9):e1006245. doi: 10.1371/journal.pgen.1006245 (PMC5024993; doi:10.1371/journal.pgen.1006245)
Supplement: S1 Code — (GZ) [file pgen.1006245.s022.gz › Replication/AWS/setup_master_gluster.sh]

#!/usr/bin/env bash

echo 'PATH=/opt/sge6/bin/linux-x64/:$PATH' >> /home/ndaranalysis/.bashrc
/home/ndaranalysis/Python3/bin/pip3 install awscli
/home/ndaranalysis/Python3/bin/pip3 install retrying

# Setup gluster on each node #
hosts=$(qconf -sel)
n_hosts=$(echo $hosts | wc -w)
compute=$(qconf -sel | grep "node")

for host in $hosts
do
    ssh $host /data/Scripts/setup_gluster_1.sh &
done

finished=0
while [ $finished -lt $((n_hosts - 1)) ]
do
    sleep 20
    finished=0
    for host in $hosts
    do
        node_done=$(ssh $host df | grep "/mnt/data" | wc -l)
        finished=$((finished + node_done))
    done
done

# Include the master as a peer #
ssh node001 gluster peer probe master

# Add all nodes as peers #
for host in $compute
do
    gluster peer probe $host
done

# Create and start the gluster volume #
bricks=""
for host in $compute
do
    bricks="$bricks ${host}:/mnt/data/gv0"
done
gluster volume create gv0 $bricks
gluster volume start gv0

# mount the filesystem on every node #
host_arr=($hosts)
last_host=$((${#host_arr[@]} - 1))
mkdir /ephemeral
sleep 1
mount -t glusterfs node001:/gv0 /ephemeral
chmod ugo+rwx /ephemeral

for i in `seq 1 $last_host`
do
    j=$((i - 1))
    ssh ${host_arr[$i]} mkdir /ephemeral
    sleep 1
    ssh ${host_arr[$i]} mount -t glusterfs ${host_arr[$j]}:/gv0 /ephemeral
    ssh ${host_arr[$i]} chmod ugo+rwx /ephemeral
done

# Configure SGE to run one job per node #
qconf -sc | head -n -1 > ~/tmp_complex.conf
echo "exclusive           exc1       BOOL        EXCL   YES         YES        0        1000" >> ~/tmp_complex.conf
qconf -Mc ~/tmp_complex.conf

for host in $compute
do
    # Get the node configs #
    qconf -se $host | grep -v "complex_values\|load_values\|processors\|^ " > ~/tmp_node.conf
    echo "complex_values        exclusive=true" >> ~/tmp_node.conf
    qconf -Me ~/tmp_node.conf
done
