# Supplementary material for: The Contribution of Mosaic Variants to Autism Spectrum Disorder
Source: PLoS Genet. 2016 Sep 15;12(9):e1006245. doi: 10.1371/journal.pgen.1006245 (PMC5024993; doi:10.1371/journal.pgen.1006245)
Supplement: S1 Code — (GZ) [file pgen.1006245.s022.gz › Replication/AWS/Merge_gVCF/process_missing_merge.py]

#!/usr/bin/env python3

import argparse
import subprocess
import shlex
import time
from general_functions import *
import sys

EPHEMERAL = 128849018880 # Running r3.2xlarge instances
EPHEMERAL = 64424509440  # r3.xlarge

def submit_job(indivs, n_merge, args):
    infiles = ' '.join(indivs)
    if args.decompress:
        cmd = 'qsub -e {log} -o {out} -l h={node},ephemeral={size} /data/Scripts/merge_decompress_sub.sh {mem} plab-ssc-reanalysis ssc/merged/gvcf/merge.{n_merge}.g.vcf.gz plab-ssc-reanalysis {infiles}'
    else:
        cmd = 'qsub -e {log} -o {out} -l h={node},ephemeral={size} /data/Scripts/merge_sub.sh {mem} plab-ssc-reanalysis ssc/merged/gvcf/merge.{n_merge}.g.vcf.gz plab-ssc-reanalysis {infiles}'
    cmd = cmd.format(log=args.log_base + "_" + str(n_merge).zfill(4) + ".err",
                     out=args.log_base + "_" + str(n_merge).zfill(4) + ".out",
                     node=args.node,
                     size=EPHEMERAL,
                     mem=args.mem,
                     n_merge=n_merge,
                     infiles = infiles)
    print("Running: " + cmd, file=sys.stderr)
    shell = shlex.split(cmd)
    subprocess.check_call(shell)
    time.sleep(5)

def process_args():
    parser = argparse.ArgumentParser(description="Process missing merged GVCFs")
    parser.add_argument("--log_base", type=str, default="/data/Logs/process_missing_merge_01")
    parser.add_argument("--node", type=str, default='"node*"', help="Run on a specific node")
    parser.add_argument("--mem", type=int, default=28672, help="The amount of memory for the JVM (in MB)")
    parser.add_argument("--index", help="Only procss a merge with a specific index")
    parser.add_argument("--decompress", action="store_true", help="Decompress the input g.vcf files before merging.")
    parser.add_argument("missing_list", help="The list of missing merged GVCF files")
    return parser.parse_args()

def main(args):
    if not args:
        args = process_args()

    indivs = []
    last_index = -1
    with open(args.missing_list, 'r') as f:
        for line in f:
            indiv, index = line.rstrip().split()
            if index != last_index and indivs:
                if not args.index or args.index == last_index:
                    submit_job(indivs, last_index, args)
                indivs = []
            indivs.append(indiv)
            last_index = index
    
    if indivs:
        if not args.index or args.index == last_index:
            submit_job(indivs, last_index, args)

if __name__ == "__main__":
    main(None)
