# Supplementary material for: The Contribution of Mosaic Variants to Autism Spectrum Disorder
Source: PLoS Genet. 2016 Sep 15;12(9):e1006245. doi: 10.1371/journal.pgen.1006245 (PMC5024993; doi:10.1371/journal.pgen.1006245)
Supplement: S1 Code — (GZ) [file pgen.1006245.s022.gz › Replication/AWS/Merge_gVCF/merge_sub.sh]

#!/usr/bin/env bash

/home/ndaranalysis/Python3/bin/python3 /data/Scripts/merge_gvcfs.py --mem $1 $2 $3 $4 ${@:5}
