# Supplementary material for: The Contribution of Mosaic Variants to Autism Spectrum Disorder
Source: PLoS Genet. 2016 Sep 15;12(9):e1006245. doi: 10.1371/journal.pgen.1006245 (PMC5024993; doi:10.1371/journal.pgen.1006245)
Supplement: S1 Code — (GZ) [file pgen.1006245.s022.gz › Replication/AWS/Merge_gVCF/process_fams_merge.py]

#!/usr/bin/env python3

import argparse
import subprocess
import shlex
import time
from general_functions import *
import sys

def process_args():
    parser = argparse.ArgumentParser(description="Process families in the SSC")
    parser.add_argument("--n_families", type=int, default=5, help="The maximum number of families to process")
    parser.add_argument("--max_wait", type=int, default=10, help="The maximum number of waiting jobs to queue")
    parser.add_argument("--log_base", type=str, default="/data/Logs/process_merge", help="The basename of the job logs")
    parser.add_argument("--merge_n_fams", type=int, default=20, help="The number of families to merge")
    parser.add_argument("--skip_n_fams", type=int, default=0, help="Skip the first n families")
    parser.add_argument("--node", type=str, default='"node*"', help="Run on a specific node")
    parser.add_argument("--mem", type=int, default=29696, help="The amount of memory for the JVM (in MB)")
    parser.add_argument("fam_list", help="The manifest with the names of the SSC families")
    return parser.parse_args()

def main(args):
    if not args:
        args = process_args()
    n_merge = 0
    
    families = get_families(args.fam_list, args.n_families)
    credentials = get_aws_config()
    s3 = s3_connect(credentials["access_key"], credentials["secret_key"], credentials["session"])
    families = families[args.skip_n_fams:]

    i = 0
    while(i < len(families)):
        wait_for_jobs(args.max_wait)        

        start = i
        end = i + args.merge_n_fams
        subset = families[start:end]
        infiles = []
        total_length = 0
        for fam in subset:
            for indiv in ["mo", "fa", "p1", "s1"]:
                size = s3_get_size(s3, "plab-ssc-reanalysis", "ssc/{fam}/gvcf/{fam}.{indiv}.g.vcf.gz".format(fam=fam, indiv=indiv))
                if not size:
                    print("File ssc/{fam}/gvcf/{fam}.{indiv}.g.vcf.gz not found".format(fam=fam, indiv=indiv), file=sys.stderr)
                    continue
                idx_size = s3_get_size(s3, "plab-ssc-reanalysis", "ssc/{fam}/gvcf/{fam}.{indiv}.g.vcf.gz.tbi".format(fam=fam, indiv=indiv))
                total_length += size + idx_size
                infiles.append("ssc/{fam}/gvcf/{fam}.{indiv}.g.vcf.gz".format(fam=fam, indiv=indiv))
        infiles = ' '.join(infiles)

        cmd = 'qsub -e {log} -o {out} -l h={node},ephemeral=75161927680 /data/Scripts/merge_sub.sh {mem} plab-ssc-reanalysis ssc/merged/gvcf/merge.{n_merge}.g.vcf.gz plab-ssc-reanalysis {infiles}'
        cmd = cmd.format(log=args.log_base + "_" + str(n_merge).zfill(4) + ".err",
                         out=args.log_base + "_" + str(n_merge).zfill(4) + ".out",
                         node=args.node,
                         #size=total_length * 2, # + Output
                         mem=args.mem,
                         n_merge=n_merge,
                         infiles = infiles)
        print("Running: " + cmd, file=sys.stderr)
        shell = shlex.split(cmd)
        subprocess.check_call(shell)
        time.sleep(5)

        i += args.merge_n_fams
        n_merge += 1

if __name__ == "__main__":
    main(None)
