# Supplementary material for: The Contribution of Mosaic Variants to Autism Spectrum Disorder
Source: PLoS Genet. 2016 Sep 15;12(9):e1006245. doi: 10.1371/journal.pgen.1006245 (PMC5024993; doi:10.1371/journal.pgen.1006245)
Supplement: S1 Code — (GZ) [file pgen.1006245.s022.gz › Replication/AWS/Merge_gVCF/process_merge_general.py]

#!/usr/bin/env python3

import argparse
import subprocess
import shlex
import time
from general_functions import *
import sys

EPHEMERAL=128849018880

def submit_job(i, in_keys, args):
    wait_for_jobs(args.max_wait)
    
    cmd = 'qsub -e {log} -o {out} -l h={node},ephemeral={size} /data/Scripts/merge_sub.sh {mem} {out_bucket} {out_key} {in_bucket} {in_keys}'
    cmd = cmd.format(log=args.log_base + "_" + str(i).zfill(4) + ".err",
                     out=args.log_base + "_" + str(i).zfill(4) + ".out",
                     node='"node*"',
                     size=EPHEMERAL,
                     mem=args.mem,
                     out_bucket=args.out_bucket,
                     out_key=args.out_prefix + "." + str(i) + ".g.vcf.gz",
                     in_bucket=args.in_bucket,
                     in_keys=' '.join(in_keys))

    print("Running: " + cmd, file=sys.stderr)
    shell = shlex.split(cmd)
    subprocess.check_call(shell)
    return

def process_args():
    parser = argparse.ArgumentParser(description="Merge all gVCF files in an AWS s3 bucket with a specified prefix")
    parser.add_argument("--n_merge", type=int, default=5, help="The number of gVCF files to merge")
    parser.add_argument("--max_wait", type=int, default=10, help="The maximum number of waiting jobs to queue")
    parser.add_argument("--mem", type=int, default=29696, help="The amount of memory for the JVM (in MB)")
    parser.add_argument("--log_base", default="/data/Logs/merge_01", help="The basename of the log files")
    parser.add_argument("in_bucket", help="The bucket containing the input gVCF files")
    parser.add_argument("in_prefix", help="The prefix of the gVCF files to merge")
    parser.add_argument("out_bucket", help="The bucket to put the output gVCF files")
    parser.add_argument("out_prefix", help="The prefix of the output gVCF files. Ex /analysis1/merged/gvcf/merged.gvcf.01 -> /analysis1/merged/gvcf/merged.gvcf.01.#.g.vcf.gz")
    return parser.parse_args()

def main(args):
    if not args:
        args = process_args()

    credentials = get_aws_config()
    s3 = s3_connect(credentials["access_key"], credentials["secret_key"], credentials["session"])
    bucket = s3.Bucket(args.in_bucket)

    i = 0
    in_keys = []
    s3_objs = bucket.objects.all()
    for s3_obj in s3_objs:
        if s3_obj.key.startswith(args.in_prefix) and s3_obj.key.endswith(".g.vcf.gz"):
            in_keys.append(s3_obj.key)
            if len(in_keys) >= args.n_merge:
                submit_job(i, in_keys, args)
                in_keys = []
                i += 1
    if in_keys:
        submit_job(i, in_keys, args)

if __name__ == "__main__":
    main(None)
