# Supplementary material for: The Contribution of Mosaic Variants to Autism Spectrum Disorder
Source: PLoS Genet. 2016 Sep 15;12(9):e1006245. doi: 10.1371/journal.pgen.1006245 (PMC5024993; doi:10.1371/journal.pgen.1006245)
Supplement: S1 Code — (GZ) [file pgen.1006245.s022.gz › Replication/AWS/Merge_gVCF/merge_gvcfs.py]

#!/usr/bin/env python3

import argparse
from general_functions import *
import time
import sys
import os.path
import shlex
import subprocess
import os

def clean(gvcf_files, merged_gvcf):
    for gvcf in gvcf_files:
        if os.path.isfile(gvcf):
            os.remove(gvcf)
        if os.path.isfile(gvcf + ".tbi"):
            os.remove(gvcf + ".tbi")
    if os.path.isfile(merged_gvcf):
        os.remove(merged_gvcf)
    if os.path.isfile(merged_gvcf + ".tbi"):
        os.remove(merged_gvcf + ".tbi")

def merge_gvcfs(gvcf_files, args):
    extra = " -im ALL -ip {pad} {extra} ".format(pad=50, extra=args.extra)

    cmd = gatk_cmd.format(mem=args.mem,
                          gatk=args.gatk,
                          cmd="CombineGVCFs",
                          ref=args.reference,
                          input=" -V " + " -V ".join(gvcf_files),
                          output=" -o " + args.out_dir + '/' + os.path.basename(args.out_key),
                          annotations=" -A " + " -A ".join(gatk_annotations),
                          standard=gatk_standard,
                          targets=" -L " + args.targets,
                          extra=extra)
    
    print(cmd, file=sys.stderr)
    shell = shlex.split(cmd)
    try:
        subprocess.check_call(shell)
    except:
        clean(gvcf_files, args.out_dir + '/' + os.path.basename(args.out_key))
        print_log_time("Combining GVCFs failed")
        raise
    return args.out_dir + '/' + os.path.basename(args.out_key)

def setup(args):
    '''
    for out_file in [args.out_file]:
        out_dir, out_base = os.path.split(out_file)
        if not os.path.isdir(out_dir):
            os.mkdir(out_dir)
    '''

    for out_dir in [args.download_dir, args.log_dir, args.out_dir]:
        if not os.path.isdir(out_dir):
            os.mkdir(out_dir)

def tabix_index(infile):
    cmd = "tabix -f -p vcf " + infile
    print(cmd, file=sys.stderr)
    shell = shlex.split(cmd)
    subprocess.check_call(shell)
    return

def decompress(infile):
    cmd = "bgzip -d " + infile
    print(cmd, file=sys.stderr)
    shell = shlex.split(cmd)
    subprocess.check_call(shell)
    if infile.endswith(".gz"):
        return infile[:-3]
    else:
        return infile

def parse_args():
    parser = argparse.ArgumentParser(description="Merge gvcf files in s3 and put the merged gvcfs back into s3")
    parser.add_argument("--download_dir", type=str, default="/ephemeral/GVCF", help="The directory to download the gvcf files to")
    parser.add_argument("--gatk", type=str, default="/home/ndaranalysis/GenomeAnalysisTK.jar", help="The GATK .jar file")
    parser.add_argument("--ref", type=str, default="/data/Build37/human_g1k_v37.fasta", help="The reference genome sequence")
    parser.add_argument("--out_dir", type=str, default="/ephemeral/GVCF/", help="The merged output gvcf file")
    parser.add_argument("--extra", type=str, default="", help="Extra arguments to pass to the GATK")
    parser.add_argument("--targets", type=str, default="/data/Exome/seqcap_ez_exome_v2_adjust.bed", help="A file contating sequencing capture targets")
    parser.add_argument("--log_dir", type=str, default="/data/Logs", help="A directory to write logging information")
    parser.add_argument("--mem", type=int, default=29696, help="The amount of memory to use when merging gvcf files")
    parser.add_argument("--reference", type=str, default="/data/Build37/human_g1k_v37.fasta", help="The location of the reference file")
    parser.add_argument("--decompress", action="store_true", help="Decompress the GVCF files before merging")
    parser.add_argument("out_bucket", type=str, help="The name of the bucket to write merged files to")
    parser.add_argument("out_key", type=str, help="The base name of the output path")
    parser.add_argument("in_bucket", type=str, help="The bucket containing the gvcf files")
    parser.add_argument("in_key", type=str, nargs='+', help="The path of the gvcf files to merge")
    return parser.parse_args()

def main(args):
    if not args:
        args = parse_args()
    
    start = time.time()
    
    setup(args)

    print_log_time("Starting analysis")
    credentials = get_aws_config()
    
    gvcf_files = []
    s3 = s3_connect(credentials["access_key"], credentials["secret_key"], credentials["session"])
    for key in args.in_key:
        gvcf = s3_download_core(s3, args.in_bucket, key, args.download_dir, print, "Download error with " + key, file=sys.stderr)
        if not gvcf:
            continue
        if args.decompress:
            gvcf = decompress(gvcf)
        else:
            #tabix_index(gvcf)
            tmp = s3_download_core(s3, args.in_bucket, key + ".tbi", args.download_dir, print, "Download error with " + key + ".tbi", file=sys.stderr)
        gvcf_files.append(gvcf)
#    gvcf_files = ["/ephemeral/GVCF/11041.p1.gvcf", "/ephemeral/GVCF/11305.p1.gvcf"]
    print_log_time("Finished downloading gvcfs")
    
    merged_gvcf = merge_gvcfs(gvcf_files, args)
#    merged_gvcf = "/ephemeral/GVCF/merged.g.vcf"
    print_log_time("Finished merging gvcf files")
    
    s3_upload_core(s3, args.out_bucket, args.out_key, merged_gvcf, print, "Upload error with " + args.out_key, file=sys.stderr)
    s3_upload_core(s3, args.out_bucket, args.out_key + ".tbi", merged_gvcf + ".tbi", print, "Upload error with " + args.out_key + ".tbi", file=sys.stderr)
    print_log_time("Finished uploading merged gvcf")


    clean(gvcf_files, merged_gvcf)
 
    stop = time.time()
    print_elapsed_time(start, stop)

if __name__ == "__main__":
    main(None)
