# Supplementary material for: The Contribution of Mosaic Variants to Autism Spectrum Disorder
Source: PLoS Genet. 2016 Sep 15;12(9):e1006245. doi: 10.1371/journal.pgen.1006245 (PMC5024993; doi:10.1371/journal.pgen.1006245)
Supplement: S1 Code — (GZ) [file pgen.1006245.s022.gz › Replication/Analysis/Targets_Recurrence/create_mutations_table.py]

#!/usr/bin/env python3

import argparse
import sys
import logging

chroms = {
    '1':1, '1_gl000191_random':2, '2':3, '3':4, '4':5, '4_ctg9_hap1':6, '5':7, '6':8, '6_apd_hap1':9, '6_cox_hap2':10, '6_dbb_hap3':11, '6_mann_hap4':12, '6_mcf_hap5':13, '6_qbl_hap6':14, '6_ssto_hap7':15, '7':16, '7_gl000195_random':17, '8':18, '9':19, '10':20, '11':21, '12':22, '13':23, '14':24, '15':25, '16':26, '17':27, '17_ctg5_hap1':28, '18':29, '19':30, '19_gl000209_random':31, '20':32, '21':33, '22':34, 'Un_gl000213':35, 'Un_gl000222':36, 'Un_gl000223':37, 'Un_gl000228':38, 'X':39, 'Y':40, 'end':9999
    }

def static_vars(**kwargs):
    def decorate(func):
        for k in kwargs:
            setattr(func, k, kwargs[k])
        return func
    return decorate

# return is_eof, is_mosaic, function, is_prb, gene
@static_vars(bed_l=['1', -1, 0, ''], mut_header=None)
def get_next_mut(bed_f, muts_f):
    if not get_next_mut.mut_header:
        get_next_mut.mut_header = muts_f.readline().rstrip().split('\t')
    
    mut_l = muts_f.readline().rstrip().split('\t')
    if not mut_l or not mut_l[0]:
        return (True, 0, [0,0,0], 0, '')
    while True:
        mut_chr = mut_l[get_next_mut.mut_header.index("chrom")]
        mut_pos = int(mut_l[get_next_mut.mut_header.index("pos")])
        bed_chr = get_next_mut.bed_l[0]
        bed_start = int(get_next_mut.bed_l[1])
        bed_stop = int(get_next_mut.bed_l[2])
        bed_gene = get_next_mut.bed_l[3]
#        logging.debug("{bed_chr}:{start}-{stop}\t{mut_chr}:{pos}".format(bed_chr=bed_chr, start=bed_start, stop=bed_stop, mut_chr=mut_chr, pos=mut_pos))
    
        # Get to same chromosome #
        if chroms[bed_chr] < chroms[mut_chr]:
            get_next_mut.bed_l = bed_f.readline().rstrip().split('\t')
            if not get_next_mut.bed_l or not get_next_mut.bed_l[0]:
                return (True, 0, [0,0,0], 0, '')
            continue

        elif chroms[bed_chr] > chroms[mut_chr]:
            mut_l = muts_f.readline().rstrip().split('\t')
            if not mut_l or not mut_l[0]:
                return (True, 0, [0,0,0], 0, '')
            continue

        # Get to same position #
        if bed_stop < mut_pos:
            get_next_mut.bed_l = bed_f.readline().rstrip().split('\t')
            if not get_next_mut.bed_l or not get_next_mut.bed_l[0]:
                return (True, 0, [0,0,0], 0, '')
            continue
        
        elif mut_pos <= bed_start:
            mut_l = muts_f.readline().rstrip().split('\t')
            if not mut_l or not mut_l[0]:
                return (True, 0, [0,0,0], 0, '')
            continue

        if not (bed_chr == mut_chr and mut_pos <= bed_stop and mut_pos > bed_start):
            sys.exit("Error in bed/mutation parsing")

        if (mut_l[get_next_mut.mut_header.index("exclude")] == "True" or 
            (mut_l[get_next_mut.mut_header.index("is_mosaic")] == "True" and not
             (mut_l[get_next_mut.mut_header.index("in_krumm")] == "True" or
              mut_l[get_next_mut.mut_header.index("in_iossifov")] == "True"))):
            mut_l = muts_f.readline().rstrip().split('\t')
            if not mut_l or not mut_l[0]:
                return (True, 0, [0,0,0], 0, '')
            continue

        is_mosaic = int(mut_l[get_next_mut.mut_header.index("is_mosaic")] == "True")
        fun = []
        is_lgd = int(mut_l[get_next_mut.mut_header.index("is_lof")] == "True")
        is_fun = int(mut_l[get_next_mut.mut_header.index("is_functional")] == "True")
        is_syn = int(mut_l[get_next_mut.mut_header.index("is_syn")] == "True")
        is_prob = int(mut_l[get_next_mut.mut_header.index("is_affected")] == "True")
        fun.append(is_lgd)
        fun.append(is_lgd ^ is_fun)
        fun.append(is_syn)
        logging.debug(str(mut_l))
        logging.debug(str([False, is_mosaic, fun, is_prob, bed_gene]))
        return (False, is_mosaic, fun, is_prob, bed_gene)

def process_args():
    parser = argparse.ArgumentParser(description="Create a table of the number of mutations in genes")
    parser.add_argument("--debug", action="store_true")
    parser.add_argument("--outfile")
    parser.add_argument("coding_len", help="A file describing gene coding lengths")
    parser.add_argument("target_len", help="A file describing gene taret lengths")
    parser.add_argument("membership", help="A file describing gene membership in specific sets")
    parser.add_argument("refseq_bed", help="A BED file of refseq CDS coordinates")
    parser.add_argument("mutations", help="A file of mutations")
    return parser.parse_args()

def main(args):
    if not args:
        args = process_args()

    if args.debug:
        logging.basicConfig(level=logging.DEBUG)

    genes = {}
    with open(args.coding_len) as f:
        for line in f:
            line = line.rstrip().split()
            if not line or not line[0]:
                continue
            genes[line[0]] = [line[1]]

    with open(args.target_len) as f:
        for line in f:
            line = line.rstrip().split()
            if not line or not line[0]:
                continue
            if not line[0] in genes:
                logging.error("Gene " + line[0] + " not found in coding length file")
            else:
                genes[line[0]].append(line[1])

    for gene, lengths in genes.items():
        if len(lengths) < 2:
            genes[gene].append('0')

    with open(args.membership) as f:
        for line in f:
            line = line.rstrip('\n').split('\t')
            if not line or not line[0]:
                continue
            if line[0] in genes:
                genes[line[0]] += line[1:]
            else:
                logging.error("Gene " + line[0] + " not found in coding length file")
                genes[line[0]] = ['0', '0'] + line[1:]

    class_names = []
    base = 'dnv'
    status = ['likely', 'unlikely']
    mut_type = ['LGD', 'missense', 'synonymous']
    individual =  ['prb', 'sib']

    for i in status:
        for j in mut_type:
            for k in individual:
                class_names.append('_'.join([base, i, j, k]))

    n_classes = len(class_names)

    bed_f = open(args.refseq_bed)
    muts_f = open(args.mutations)

    gene_muts_dict = {}
    while True:
        # function = [is_lgd, is_missense, is_syn]
        is_eof, is_mosaic, function, is_prb, gene = get_next_mut(bed_f, muts_f)
        if is_eof:
            break
        mut_set = [0] * n_classes
        for idx, fun in enumerate(function):
            if not fun:
                continue
            mut_idx = 0
            mut_idx += 6 * (is_mosaic ^ 1)
            mut_idx += 2 * idx
            mut_idx += 1 * (is_prb ^ 1)

            if mut_idx == 6:
                logging.debug("Adding to sib mosaic LGD")
            mut_set[mut_idx] += 1

        logging.debug("Mut set is: " + str(mut_set))
        if gene in gene_muts_dict:
            gene_muts_dict[gene] = [sum(x) for x in zip(mut_set, gene_muts_dict[gene])]
        else:
            gene_muts_dict[gene] = mut_set
        logging.debug("gene " + gene + " is now " + str(gene_muts_dict[gene]))

    if args.outfile:
        args.outfile = open(args.outfile, 'w')
    else:
        args.outfile = sys.stdout

    print('\t'.join(['gene', 'codingLen', 'codingLenInTarget', 'set_FMRPTargets', 'set_PSD', 'set_Embryonic', 'set_ChromatinModifiers', 'set_EssentialGenes', 'set_MendelianDiseaseGenes', 'set_DeNovoLGDsInSchizoprenia', 'set_DeNovoLGDsInID'] + class_names), file=args.outfile)

    for gene, info in genes.items():
        if gene in gene_muts_dict:
            print('\t'.join([gene] + info + [str(x) for x in gene_muts_dict[gene]]), file=args.outfile)
        else:
            print('\t'.join([gene] + info + ['0'] * n_classes), file=args.outfile)

if __name__ == "__main__":
    main(None)
