# Supplementary material for: The Contribution of Mosaic Variants to Autism Spectrum Disorder
Source: PLoS Genet. 2016 Sep 15;12(9):e1006245. doi: 10.1371/journal.pgen.1006245 (PMC5024993; doi:10.1371/journal.pgen.1006245)
Supplement: S1 Code — (GZ) [file pgen.1006245.s022.gz › Replication/Analysis/Targets_Recurrence/README~]

This directory contains scripts used in the analysis of gene target recurrence and set analysis.

Prerequisite files are:
1) A text file of de novo mutations. See ../../PostEc2. The file used during analysis corresponds to S8 Table.
2) Supplementary Table 7 from Iossifov et al. (2014).
3) A file of RefSeq genes (hg19) from UCSC.
4) Homo Sapiens gene name aliases from NCBI (ftp://ftp.ncbi.nlm.nih.gov/gene/DATA/GENE_INFO/Mammalia/Homo_sapiens.gene_info.gz)
5) The 107 genes implicated in ASD from De Rubeis et al. 2014.
6) 631 genes implicated in ASD from the SFARI gene database (downloaded Dec 3 2014).

See analysis.sh for the commands used.
