# Supplementary material for: The Contribution of Mosaic Variants to Autism Spectrum Disorder
Source: PLoS Genet. 2016 Sep 15;12(9):e1006245. doi: 10.1371/journal.pgen.1006245 (PMC5024993; doi:10.1371/journal.pgen.1006245)
Supplement: S1 Code — (GZ) [file pgen.1006245.s022.gz › Replication/Analysis/Targets_Recurrence/add_membership.py]

#!/usr/bin/env python3

import argparse
import sys

def process_args():
    parser = argparse.ArgumentParser(description="Add another gene set to a membership table")
    parser.add_argument("alias", help="A file containing the aliases of gene names")
    parser.add_argument("genes", help="The new genes to add")
    parser.add_argument("--infile", help="The input membership table")
    parser.add_argument("--outfile", help="The output membership table")
    return parser.parse_args()

def main(args):
    if not args:
        args = process_args()

    if args.infile:
        args.infile = open(args.infile)
    else:
        args.infile = sys.stdin

    if args.outfile:
        args.outfile = open(args.outfile, 'w')
    else:
        args.outfile = sys.stdout

    genes = set()
    alias = {}
    
    with open(args.alias) as f:
        header = f.readline()
        for line in f:
            line = line.rstrip().split('\t')
            gene_name = line[2]
            genes.add(gene_name)
            for a in line[4].split('|'):
                alias[a] = gene_name

    gene_set = set()
    with open(args.genes) as f:
        for line in f:
            gene_name = line.rstrip()
            if gene_name in genes:
                gene_set.add(gene_name)
            else:
                if gene_name in alias:
                    gene_set.add(alias[gene_name])
                else:
                    print("Unknown gene name {}".format(gene_name), file=sys.stderr)

    found_genes = set()
    for line in args.infile:
        line = line.rstrip().split('\t')
        found_genes.add(line[0])
        if line[0] in gene_set:
            line.append('1')
        else:
            line.append('0')
        print('\t'.join(line), file=args.outfile)

    if bool(gene_set - found_genes):
        for g in gene_set - found_genes:
            print("Gene {} not found in table".format(g), file=sys.stdout)

if __name__ == "__main__":
    main(None)
