# Supplementary material for: The Contribution of Mosaic Variants to Autism Spectrum Disorder
Source: PLoS Genet. 2016 Sep 15;12(9):e1006245. doi: 10.1371/journal.pgen.1006245 (PMC5024993; doi:10.1371/journal.pgen.1006245)
Supplement: S1 Code — (GZ) [file pgen.1006245.s022.gz › Replication/Analysis/Targets_Recurrence/get_set_overlap.py]

#!/usr/bin/env python

from __future__ import print_function

import scipy.stats as stats
import numpy as np
import argparse
import sys

parser = argparse.ArgumentParser(description='Do analysis of mutation targets')
parser.add_argument('--infile', help='The input file describing the distribution of mutations')
parser.add_argument('--outfile', help='The output file of analysis of possible mutation target enrichment')
args = parser.parse_args()

def recurrence_sim(events, n_recur, probs):
    elements = np.array(list(range(probs.size)))
    total = 0
    more_extreme = 0
    for i in range(10000): # Do 10,000 simulations
        if i % 1000 == 0:
            print("iteration: " + str(i), file=sys.stderr)
        seen = {}
        counted = {}
        recurrent = 0
        res = np.random.choice(elements, events, p=probs)
        # Parse results #
        for r in res:
            if r in seen:
                if not r in counted:
                    counted[r] = 1
                    recurrent += 1
            else:
                seen[r] = 1
        total += recurrent
        if int(recurrent) >= n_recur:
            more_extreme += 1
    return (float(total) / 10000, float(more_extreme) / 10000)

if args.infile:
    input_data = open(args.infile, 'r')
else:
    input_data = sys.stdin
if args.outfile:
    output_data = open(args.outfile, 'w')
else:
    output_data = sys.stdout

# Get information from the header #
line = input_data.readline().rstrip().split('\t')

n_genesets = 0
set_names = []
n_classes = 0
class_names = []

for i in range(3, len(line)):
    if line[i].startswith('set'):
        n_genesets += 1
        set_names.append(line[i])
    else:
        n_classes += 1
        class_names.append(line[i])
        
# Table metrics #
total_coding_length = 0
total_n_genes = 0
gene_lengths = []

# Set metrics #
set_length  = [0] * n_genesets
set_n_genes = [0] * n_genesets

# Class metrics #
class_genes       = [0] * n_classes
class_events      = [0] * n_classes
class_recur_genes = [0] * n_classes
class_recur_hits  = [0] * n_classes

# Class and set metrics #
set_class_genes = [[0 for i in range(n_classes)] for i in range(n_genesets)] # Avoids aliasing

for line in input_data:
    line = line.rstrip('\n').split('\t')
    
    # Overall metrics #
    total_n_genes += 1
    total_coding_length += int(line[2])
    gene_lengths.append(int(line[2]))

    # Class metrics #
    for i in range(3 + n_genesets, len(line)):
        k = i - 3 - n_genesets # k = class index
        if int(line[i]):
            class_genes[k] += 1
            class_events[k] += int(line[i])
            if int(line[i]) > 1:
                class_recur_genes[k] += 1
                class_recur_hits[k] += int(line[i])

    # Set metrics
    for i in range(3, 3 + n_genesets):
        j = i - 3 # j = set index        
        if line[i] == '1':
            set_length[j] += int(line[2])
            set_n_genes[j] += 1
        else:
            continue # No combined metrics if not in the set
        # Class and set metrics #
        for h in range(3 + n_genesets, len(line)):
            k = h - 3 - n_genesets # k = class index
            if int(line[h]):
                set_class_genes[j][k] += 1

# Write summary info #
print("Total length: " + str(total_coding_length), file=sys.stderr)
print("Number of genes: " + str(total_n_genes), file=sys.stderr)

gene_probs = []
for i in range(total_n_genes):
    gene_probs.append(float(gene_lengths[i]) / total_coding_length)
gene_probs = np.array(gene_probs)

print("Set lengths and genes:", file=sys.stderr)
for i in range(n_genesets):
    print("\t" + set_names[i] + '-' + str(set_length[i]) + '\t' + str(set_n_genes[i]), file=sys.stderr)

print("Set probabilities:", file=sys.stderr)
p_set = [i] * n_genesets
for i in range(n_genesets):
    p_set[i] = float(set_length[i]) / total_coding_length
    print("\t" + set_names[i] + '- %.3f' % p_set[i], file=sys.stderr)

# Write results #
header = ['class', 'nEvents', 'nGenes', 'recGenesN', 'recGenesExp', 'recGenesPval', 'recHits']
header += set_names
print(';'.join(header), file=output_data)

for i in range(n_classes):
    outline = [str(class_names[i]), str(class_events[i]), str(class_genes[i]), str(class_recur_genes[i])]
    expected, p_value = recurrence_sim(class_events[i], class_recur_genes[i], gene_probs)
    outline += ["%.2f" % expected, "%.5f" % p_value, str(class_recur_hits[i])]
    for j in range(n_genesets):
        genes_in_set = set_class_genes[j][i]
        expected = p_set[j] * class_genes[i]
        pval = stats.binom_test(genes_in_set, class_genes[i], p_set[j])
        outline.append(str(genes_in_set) + ' ({:.2f}, {:.5f})'.format(expected, pval))
    print(';'.join(outline), file=output_data)
input_data.close()
output_data.close()
