# Supplementary material for: The Contribution of Mosaic Variants to Autism Spectrum Disorder
Source: PLoS Genet. 2016 Sep 15;12(9):e1006245. doi: 10.1371/journal.pgen.1006245 (PMC5024993; doi:10.1371/journal.pgen.1006245)
Supplement: S1 Code — (GZ) [file pgen.1006245.s022.gz › Replication/Analysis/Targets_Recurrence/get_gene_lengths_start_stops.py]

#!/usr/bin/env python3

import argparse
import sys

def add_cds_overlaps(gene, cds_starts, cds_stops, gene_dict):
    i, j = 0, 0 # cds_idx and gene_dict idx
    k, l = len(cds_starts), len(gene_dict[gene][1])
    start = 1
    stop = 2

    # Go through all of the exons #
    while True:
        if cds_starts[i] < gene_dict[gene][start][j]:     # Current cds has a start before the recorded exon
            if cds_stops[i] >= gene_dict[gene][start][j]: # Overlap between the cds and recorded
                print("Moving start from " + str(gene_dict[gene][start][j]) + " to " + str(cds_starts[i]), file=sys.stderr)
                gene_dict[gene][start][j] = cds_starts[i]
                i += 1
                j += 1
                if i >= k or j >= l:
                    break
            else:                                         # Cds is before exon
                print("Adding  " + str(cds_stops[i]) + '\t' + str(cds_starts[i]), file=sys.stderr)
                gene_dict[gene][start].insert(j, cds_starts[i])
                gene_dict[gene][stop].insert(j, cds_stops[i])
                i += 1
                if i >= k:
                    break
        elif cds_stops[i] > gene_dict[gene][stop][j]:     # Current cds has an end after the recorded exon
            if cds_starts[i] <= gene_dict[gene][stop][j]: # Overlap between the cds and recorded
                print("Moving stop from " + str(gene_dict[gene][stop][j]) + " to " + str(cds_stops[i]), file=sys.stderr)
                gene_dict[gene][stop][j] = cds_stops[i]
                i += 1
                j += 1
                if i >= k  or j >= l:
                    break
            else:                                         # Cds is after exon
                j += 1
                if j >= l:
                    break
        else:                                             # Cds is within exon
            i += 1
            if i >= k:
                break

    # Clean up any trailing exons #
    while i < k:                                          # Cds has additional trailing exons
        if cds_starts[i] < gene_dict[gene][stop][-1]:     # Overlap last exon? 
            if cds_stops[i] > gene_dict[gene][stop][-1]:
                gene_dict[gene][stop][-1] = cds_stops[i]
            if cds_starts[i] < gene_dict[gene][start][-1] and cds_stops[i] > gene_dict[gene][start][-1]:
                gene_dict[gene][start][-1] = cds_starts[i]
        else:
            print("Adding trailing exon: " + gene + '\t' + str(cds_starts[i]) + '  ' + str(cds_stops[i]), file=sys.stderr)
            gene_dict[gene][start].append(cds_starts[i])
            gene_dict[gene][stop].append(cds_stops[i])
        i += 1        
    return

parser = argparse.ArgumentParser(description='From a text file of RefSeq genes, output a bed file of the gene CDS, one exon per line. The current version collapses isoforms.')
parser.add_argument('--infile', help='The input RefSeq text file')
parser.add_argument('--outfile', help='The output RefSeq bed file')
args = parser.parse_args()

if args.infile:
    args.infile = open(args.infile, 'r')
else:
    args.infile = sys.stdin

if args.outfile:
    args.outfile = open(args.outfile, 'w')
else:
    args.outfile = sys.stdout

gene_dict = {}

for line in args.infile:
    line = line.rstrip('\n').split('\t')
    chrom = line[1]
    cds_start = int(line[5])
    cds_stop = int(line[6])
    gene_id = line[10]

    if cds_start == cds_stop or cds_start > cds_stop:
        continue # Not coding

    exon_starts = [int(x) for x in line[8].split(',')[:-1]]
    exon_stops  = [int(x) for x in line[9].split(',')[:-1]]

    cds_start_list = []
    cds_stop_list = []

    for i in range(len(exon_starts)):
        if cds_start > exon_stops[i]: # Exon ends before cds_start
            continue
        elif cds_stop < exon_starts[i]: # CDS ends before exon
            continue
        elif cds_start > exon_starts[i] and cds_stop < exon_stops[i]: # CDS begins and ends in exon
            cds_start_list.append(cds_start)
            cds_stop_list.append(cds_stop)
        elif cds_start > exon_starts[i]: # CDS starts in this exon
            cds_start_list.append(cds_start)
            cds_stop_list.append(exon_stops[i])
        elif cds_stop < exon_stops[i]: # CDS ends in this exon
            cds_start_list.append(exon_starts[i])
            cds_stop_list.append(cds_stop)
        else: # Exon is contained in the CDS start/stop
            cds_start_list.append(exon_starts[i])
            cds_stop_list.append(exon_stops[i])

    print(gene_id, file=sys.stderr)
    if gene_id + '_' + chrom in gene_dict:
        add_cds_overlaps(gene_id + '_' + chrom, cds_start_list, cds_stop_list, gene_dict)
    else:
        gene_dict[gene_id + '_' + chrom] = [chrom, cds_start_list, cds_stop_list]

# Print unsorted bed file. Sort later #
for gene, value in gene_dict.items():
    for i in range(len(value[1])):
        print('\t'.join([value[0], str(value[1][i]), str(value[2][i]), gene.split('_')[0]]), file=args.outfile)
