# Supplementary material for: The Contribution of Mosaic Variants to Autism Spectrum Disorder
Source: PLoS Genet. 2016 Sep 15;12(9):e1006245. doi: 10.1371/journal.pgen.1006245 (PMC5024993; doi:10.1371/journal.pgen.1006245)
Supplement: S1 Code — (GZ) [file pgen.1006245.s022.gz › Replication/Analysis/Targets_Recurrence/calculated_gene_lengths.py]

#!/usr/bin/env python3

import argparse
import sys

parser = argparse.ArgumentParser(description='Given a bed file, calculate the length of the genes')
parser.add_argument('--infile', help='The input bed')
parser.add_argument('--outfile', help='The output gene lengths')
parser.add_argument('--col', type=int, default=4, help='The column of the gene id to use')
parser.add_argument('--print_col', type=int, help='An additional column to print')
args = parser.parse_args()

if args.infile:
    args.infile = open(args.infile, 'r')
else:
    args.infile = sys.stdin

if args.outfile:
    args.outfile = open(args.outfile, 'w')
else:
    args.outfile = sys.stdout

genes_dict = {}

for line in args.infile:
    line = line.rstrip().split()
    if args.print_col:
        if line[args.col] in genes_dict:
            genes_dict[line[args.col]][0] += int(line[2]) - int(line[1])
        else:
            genes_dict[line[args.col]] = [int(line[2]) - int(line[1]), line[args.print_col]]
    else:
        if line[args.col] in genes_dict:
            genes_dict[line[args.col]][0] += int(line[2]) - int(line[1])
        else:
            genes_dict[line[args.col]] = [int(line[2]) - int(line[1])]

for k, v in genes_dict.items():
    print(k + '\t' + '\t'.join([str(x) for x in v]), file=args.outfile)
