# Supplementary material for: The Contribution of Mosaic Variants to Autism Spectrum Disorder
Source: PLoS Genet. 2016 Sep 15;12(9):e1006245. doi: 10.1371/journal.pgen.1006245 (PMC5024993; doi:10.1371/journal.pgen.1006245)
Supplement: S1 Code — (GZ) [file pgen.1006245.s022.gz › Replication/Analysis/Targets_Recurrence/analysis.sh]

#!/usr/bin/env bash

sed 's/	chr/	/' Data/Mutation_Gene_Set/refGenes_hg19.txt | tail -n +2 | sort
 -k 2,2V -k6,6n > Data/Mutation_Gene_Set/sorted_refgene_b37.txt

python3 Scripts/Mutation_Set/get_gene_lengths_start_stops.py --infile Data/Mutation_Gene_Set/sorted_refgene_b37.txt | sort -k1,1V -k2,2n > Data/Mutation_Gene_Set/sorted_refgene_b37_cds_2.bed

bedtools merge -c 4 -o distinct -i Data/Mutation_Gene_Set/sorted_refgene_b37_cds_2.bed > Data/Mutation_Gene_Set/sorted_refgene_b37_cds_3.bed

bedtools intersect -a Data/Mutation_Gene_Set/sorted_refgene_b37_cds_3.bed -b Data/Exome/seqcap_ez_exome_v2.bed > Data/Mutation_Gene_Set/cds_targets_collapsed.bed

python3 Scripts/Mutation_Set/calculated_gene_lengths.py --col 3 --infile Data/Mutation_Gene_Set/sorted_refgene_b37_cds_3.bed | sort -k1,1V -k2,2n > Data/Mutation_Gene_Set/collapsed_coding_lengths.txt

python3 Scripts/Mutation_Set/calculated_gene_lengths.py --col 3 --infile Data/Mutation_Gene_Set/cds_targets_collapsed.bed | sort -k1,1V -k2,2n > Data/Mutation_Gene_Set/collapsed_target_lengths.txt

Scripts/Mutation_Set/get_set_membership.py Data/Mutation_Gene_Set/Supplementary\ Table\ 7.txt Data/Mutation_Gene_Set/collapsed_coding_lengths.txt > Data/Mutation_Gene_Set/membership.txt

python3 Scripts/Mutation_Set/add_membership.py --infile Data/Mutation_Gene_Set/membership.txt Data/Mutation_Gene_Set/Homo_sapiens.gene_info De_Rubeis_2014_107_FDR.txt > Data/Mutation_Gene_Set/membership_2.txt

python3 Scripts/Mutation_Set/create_mutations_table.py Data/Mutation_Gene_Set/collapsed_coding_lengths.txt Data/Mutation_Gene_Set/collapsed_target_lengths.txt Data/Mutation_Gene_Set/membership_2.txt Data/Mutation_Gene_Set/sorted_refgene_b37_cds_3.bed Data/Denovo_Variants/denovo_variants_mosaic_crossref_phylop_exclude_exac_joint_1.txt > Data/Mutation_Gene_Set/gene_set_mutations.txt

Scripts/Mutation_Set/get_set_overlap.py --infile Data/Mutation_Gene_Set/gene_set_mutations.txt > Data/Mutation_Gene_Set/set_analysis.txt
