# Supplementary material for: The Contribution of Mosaic Variants to Autism Spectrum Disorder
Source: PLoS Genet. 2016 Sep 15;12(9):e1006245. doi: 10.1371/journal.pgen.1006245 (PMC5024993; doi:10.1371/journal.pgen.1006245)
Supplement: S1 Code — (GZ) [file pgen.1006245.s022.gz › Replication/Analysis/Targets_Recurrence/get_set_membership.py]

#!/usr/bin/env python3

import argparse
import sys

parser = argparse.ArgumentParser(description='Using supplementary table 7, get gene set membership')
parser.add_argument('table', help='Supplementary table 7 in tab-delimited format')
parser.add_argument('gene_list', help='A file with a column of collapse (tab-separated) gene ids')
parser.add_argument('--col', type=int, default=0, help='The column of the gene ids in the "gene_list"')
parser.add_argument('--outfile', help='The output file')
parser.add_argument('--missing', help='A file to output gene that can not be found to')
args = parser.parse_args()

member_dict = {}

with open(args.table, 'r') as f:
    for line in f:
        line = line.rstrip('\n').split('\t')
        if not line or not line[0]:
            continue
        if line[0] == 'gene': # Header
            continue
        member_dict[line[0]] = [int(x) for x in line[3:11]]

date_genes = { # Some gene names are now dates
    'APR-1':[0]*8, 'APR-2':[0]*8, 'APR-3':[0]*8, 'APR-4':[0]*8, 'APR-5':[0]*8, 
    'DEC-1':[0]*8, 'DEC-2':[0]*8, 'DEC1':[0]*8, 'DEC2':[0]*8,
    'MAR1':[0]*8, 'MAR2':[0]*8, 'MAR3':[0]*8,
    'MARCH1':[0]*8, 'MARCH2':[0]*8, 'MARCH3':[0]*8, 'MARCH4':[0]*8, 'MARCH5':[0]*2 + [1] + [0]*5, 'MARCH6':[0]*2 + [1] + [0]*5, 'MARCH7':[0]*2 + [1] + [0]*5, 'MARCH8':[0]*8, 'MARCH9':[0]*8, 'MARCH10':[0]*8, 'MARCH10':[0]*8,
    'NOV1':[0]*8, 'NOV2':[0]*8,
    'OCT-1':[0]*8, 'OCT-2':[0]*8, 'OCT-3':[0]*8, 'OCT-4':[0]*8, 'OCT-5':[0]*8, 'OCT-6':[0]*8,
    'OCT1':[0]*8, 'OCT11':[0]*8, 'OCT2':[0]*8, 'OCT3':[0]*8, 'OCT4':[0]*8, 'OCT6':[0]*8, 'OCT7':[0]*8,
    'SEP-1':[0]*8, 'SEP-2':[0]*8,
    'SEP1':[0]*8, 'SEP2':[0]*8, 'SEP3':[0]*8, 'SEP4':[0]*8, 'SEP5':[0]*8, 'SEP6':[0]*8, 'SEP15':[0]*8,
    'SEPT1':[0]*8, 'SEPT2':[0,1] + [0]*6, 'SEPT3':[1]*3 + [0]*5, 'SEPT4':[0,1] + [0]*6, 'SEPT5':[1,1] + [0]*6, 'SEPT6':[0,1] + [0]*6, 'SEPT7':[0,1] + [0]*6, 'SEPT8':[0,1] + [0]*6, 'SEPT9':[0,1] + [0]*6, 'SEPT10':[0,1] + [0]*6, 'SEPT11':[0,1] + [0]*6, 'SEPT12':[0]*8, 'SEPT13':[0]*8, 'SEPT14':[0]*8,
    }

if args.outfile:
    args.outfile = open(args.outfile, 'w')
else:
    args.outfile = sys.stdout

if args.missing:
    args.missing = open(args.missing, 'w')
else:
    args.missing = sys.stderr

with open(args.gene_list, 'r') as f:
    for line in f:
        line = line.rstrip('\n').split()
        genes = line[args.col].split(',')
        membership = [0]*8
        for gene in genes:
            if gene in member_dict:
                membership = [x | y for x,y in zip(membership, member_dict[gene])]
            elif gene in date_genes:
                membership = [x | y for x,y in zip(membership, date_genes[gene])]
            else:
                print(gene, file=args.missing)
        print(line[args.col] + '\t' + '\t'.join([str(x) for x in membership]), file=args.outfile)
