# Supplementary material for: The Contribution of Mosaic Variants to Autism Spectrum Disorder
Source: PLoS Genet. 2016 Sep 15;12(9):e1006245. doi: 10.1371/journal.pgen.1006245 (PMC5024993; doi:10.1371/journal.pgen.1006245)
Supplement: S1 Code — (GZ) [file pgen.1006245.s022.gz › Replication/Analysis/Rates/anno_indiv_mutations_1.py]

#!/usr/bin/env python3

import argparse
import sys

def process_args():
    parser = argparse.ArgumentParser(description="Annotate individuals with the number of mutation they have present")
    parser.add_argument("--infile", help="The input file")
    parser.add_argument("--outfile", help="The output file")
    parser.add_argument("mutations", help="A text file containing mutations found in the study")
    return parser.parse_args()

def main(args):
    if not args:
        args = process_args()

    mutations_map = {} # [individual] = [nm_all, nm_lgd, nm_missense, nm_syn, nm_noncoding, nm_other, mos_all, mos_lgd, mos_missense, mos_syn, mos_noncoding, mos_other]

    with open(args.mutations) as f:
        header = f.readline().rstrip().split()
        for line in f:
            line = line.rstrip().split('\t')
            if line[header.index("joint_40x")] == "False":
                continue
            if line[header.index("exclude")] == "True":
                continue
            if (line[header.index("is_mosaic")] == "True" and not 
                (line[header.index("in_krumm")] == "True" or 
                 line[header.index("in_iossifov")] == "True")):
                continue

            if not line[header.index("individual_id")] in mutations_map:
                mutations_map[line[header.index("individual_id")]] = [0] * 12
            # Mosaic? #
            if line[header.index("is_mosaic")] == "True":
                mutations_map[line[header.index("individual_id")]][6] += 1
                idx = 7
            else:
                mutations_map[line[header.index("individual_id")]][0] += 1
                idx = 1
            # Annotation #
            if line[header.index("is_lof")] == "True":
                idx += 0
            elif line[header.index("is_functional")] == "True":
                idx += 1
            elif line[header.index("is_syn")] == "True":
                idx += 2
            elif line[header.index("is_noncoding")] == "True":
                idx += 3
            else:
                idx += 4
        
            mutations_map[line[header.index("individual_id")]][idx] += 1

    if args.infile:
        args.infile = open(args.infile)
    else:
        args.infile = sys.stdin

    if args.outfile:
        args.outfile = open(args.outfile, 'w')
    else:
        args.outfile = sys.stdout

    print('\t'.join(["individual", "40x_joint_size", "target_size", "fraction_joint", "non_mosaic_all", "non_mosaic_lgd", "non_mosaic_missense", "non_mosaic_synonymous", "non_mosaic_noncoding", "non_mosaic_other", "mosaic_all", "mosaic_lgd", "mosaic_missense", "mosaic_synonymous", "mosaic_noncoding", "mosaic_other", "non_mosaic_all_rate", "non_mosaic_lgd_rate", "non_mosaic_missense_rate", "non_mosaic_synonymous_rate", "non_mosaic_noncoding_rate", "non_mosaic_other_rate", "mosaic_all_rate", "mosaic_lgd_rate", "mosaic_missense_rate", "mosaic_synonymous_rate", "mosaic_noncoding_rate", "mosaic_other_rate"]), file=args.outfile)

    for line in args.infile:
        line = line.rstrip().split()
        if line[1] != '0':
            fraction = float(line[1]) / float(line[2])
        else:
            fraction = '-'

        if line[0] in mutations_map:
            n_mutations = mutations_map[line[0]]
            if type(fraction) is float:
                rates = []
                for i in range(len(n_mutations)):
                    rates.append(n_mutations[i] / fraction)
                for i in range(len(rates)):
                    rates[i] = '%.4f' % rates[i]
                fraction = '%.4f' % fraction
            else:
                rates = ['-'] * 12
            res = line + [fraction] + [str(x) for x in n_mutations] + rates
        else:
            if type(fraction) is float:
                fraction = '%.4f' % fraction
            res = line + [fraction] + ['0'] * 24
        print('\t'.join(res), file=args.outfile)


if __name__ == "__main__":
    main(None)
