# Supplementary material for: The Contribution of Mosaic Variants to Autism Spectrum Disorder
Source: PLoS Genet. 2016 Sep 15;12(9):e1006245. doi: 10.1371/journal.pgen.1006245 (PMC5024993; doi:10.1371/journal.pgen.1006245)
Supplement: S1 Code — (GZ) [file pgen.1006245.s022.gz › Replication/Analysis/Rates/analysis.sh]

#!/usr/bin/env bash

Scripts/PostEc2/anno_bed_size.sh Data/Quads/probands_quads.txt Data/Quads/probands_quads_size.txt Data/Joint_Bed/Joint_2/
Scripts/PostEc2/anno_bed_size.sh Data/Quads/sibs_quads.txt Data/Quads/sibs_quads_size.txt Data/Joint_Bed/Joint_2/

bash Scripts/PostEc2/anno_indiv_target_size.sh Data/Quads/probands_quads_size.txt /dev/stdout Data/Exome/seqcap_ez_exome_v2.bed > Data/Quads/probands_quads_size_target.txt
bash Scripts/PostEc2/anno_indiv_target_size.sh Data/Quads/sibs_quads_size.txt /dev/stdout Data/Exome/seqcap_ez_exome_v2.bed > Data/Quads/sibs_quads_size_target.txt

python3 Scripts/PostEc2/anno_indiv_mutations_1.py --infile Data/Quads/sibs_quads_size_target.txt Data/Denovo_Variants/denovo_variants_mosaic_crossref_phylop_exclude_exac_joint_1.txt > Data/Quads/sibs_quads_size_target_rates.txt
python3 Scripts/PostEc2/anno_indiv_mutations_1.py --infile Data/Quads/probands_quads_size_target.txt Data/Denovo_Variants/denovo_variants_mosaic_crossref_phylop_exclude_exac_joint_1.txt > Data/Quads/probands_quads_size_target_rates.txt

python3 Scripts/PostEc2/find_indiv_rates_1.py Data/Quads/*_size_target_rates.txt
