# Supplementary material for: The Contribution of Mosaic Variants to Autism Spectrum Disorder
Source: PLoS Genet. 2016 Sep 15;12(9):e1006245. doi: 10.1371/journal.pgen.1006245 (PMC5024993; doi:10.1371/journal.pgen.1006245)
Supplement: S1 Code — (GZ) [file pgen.1006245.s022.gz › Replication/Analysis/Rates/anno_bed_size.sh]

#!/usr/bin/env bash

# $1 = infile
# $2 = outfile
# $3 = joint_dir

while IFS='' read -r line || [[ -n "$line" ]]; do
    arr=$(echo "$line" | tr "	" "\n")
    indiv=${arr[0]}
    size=$(cat ${3}/${indiv}_joint_40x.bed | awk 'BEGIN{SUM=0} { SUM+=$3-$2 } END{print SUM}')
    echo -e "$line\t$size" >> $2
done < "$1"
