# Supplementary material for: The Contribution of Mosaic Variants to Autism Spectrum Disorder
Source: PLoS Genet. 2016 Sep 15;12(9):e1006245. doi: 10.1371/journal.pgen.1006245 (PMC5024993; doi:10.1371/journal.pgen.1006245)
Supplement: S1 Code — (GZ) [file pgen.1006245.s022.gz › Replication/Analysis/Rates/find_indiv_rates_1.py]

#!/usr/bin/env python3

import argparse
import sys
import numpy as np
import logging
import math

def process_args():
    parser = argparse.ArgumentParser(description="Find the rates of mutation from a file")
    parser.add_argument("--debug", action="store_true")
    parser.add_argument("infiles", nargs='+', help="The input files")
    return parser.parse_args()

def main(args):
    if not args:
        args = process_args()

    if args.debug:
        logging.basicConfig(level=logging.DEBUG)

    for infile in args.infiles:
        rates = []
        with open(infile) as f:
            header = f.readline().rstrip().split('\t')[16:]
            for line in f:
                line = line.rstrip().split('\t')
                if line[3] == '-':
                    continue
                tmp = [float(x) for x in line[16:]]
                rates.append(tmp)
                logging.debug("individual-{ind}\trates-{rates}".format(ind=line[0], rates=str(rates[-1])))

        rates = np.array(rates)
        sums = np.sum(rates, axis=0, dtype=np.float64)
        size = np.ma.size(rates, 0)
        mean = np.mean(rates, axis=0, dtype=np.float64)
        sd = np.std(rates, axis=0, dtype=np.float64)

        print("Rates in file: " + infile)
        for i in range(len(header)):
            out = "Column {col}\thas sum={sum},\tlength={length},\tmean={mean}\tand sd={sd}"
            out = out.format(col=header[i], sum='%.4f' % sums[i], length=size, mean='%.4f' % mean[i], sd='%.4f' % sd[i])
            print(out)


if __name__ == "__main__":
    main(None)
