# Supplementary material for: The Contribution of Mosaic Variants to Autism Spectrum Disorder
Source: PLoS Genet. 2016 Sep 15;12(9):e1006245. doi: 10.1371/journal.pgen.1006245 (PMC5024993; doi:10.1371/journal.pgen.1006245)
Supplement: S1 Code — (GZ) [file pgen.1006245.s022.gz › Replication/Analysis/Rates/README]

This directory contains scripts used in the analysis of the rates of mutation in probands and siblings.

Prerequisite files are:
1) A list of probands in quad families.
2) A list of siblings in quad families.
3) A BED file of joint 40x regions for each individual (see ../../PostEc2/40x_Joint/).
4) A text file of de novo mutations. See ../../PostEc2. The file used during analysis corresponds to S8 Table.

See analysis.sh for the commands used.
