# Supplementary material for: The Contribution of Mosaic Variants to Autism Spectrum Disorder
Source: PLoS Genet. 2016 Sep 15;12(9):e1006245. doi: 10.1371/journal.pgen.1006245 (PMC5024993; doi:10.1371/journal.pgen.1006245)
Supplement: S1 Code — (GZ) [file pgen.1006245.s022.gz › Replication/Platinum_Genomes/200x_Simulation/align.sh]

#!/usr/bin/env bash

for i in {24..38}
do
bwa mem /mnt/data/reference/hs37d5.fa -R "@RG\tID:ERR1743$i\tSM:NA12878" -t 12 ERR1743${i}_1.fastq.gz ERR1743${i}_2.fastq.gz | samtools view -Sb - > ERR1742$i.bam &
sleep 60
done

for i in {47,48,49,50,51,68,69,70,71,72,73,74,75,76,77}
do
bwa mem /mnt/data/reference/hs37d5.fa -R "@RG\tID:ERR1743$i\tSM:NA12878" -t 12 ERR1743${i}_1.fastq.gz ERR1743${i}_2.fastq.gz | samtools view -Sb - > ERR1742$i.bam &
sleep 60
done
