# Supplementary material for: The Contribution of Mosaic Variants to Autism Spectrum Disorder
Source: PLoS Genet. 2016 Sep 15;12(9):e1006245. doi: 10.1371/journal.pgen.1006245 (PMC5024993; doi:10.1371/journal.pgen.1006245)
Supplement: S1 Code — (GZ) [file pgen.1006245.s022.gz › Replication/Platinum_Genomes/200x_Simulation/README]

See download.sh for files to download.

See align.sh for alignment commands.

See sortindex.sh for sorting and indexing commands.

clone and complie submixbam (https://github.com/DonFreed/submixbam).

clone and complie hap.py (https://github.com/Illumina/hap.py).

See mix_bam.sh for additional data processing and submixbam commands.
