# Supplementary material for: The Contribution of Mosaic Variants to Autism Spectrum Disorder
Source: PLoS Genet. 2016 Sep 15;12(9):e1006245. doi: 10.1371/journal.pgen.1006245 (PMC5024993; doi:10.1371/journal.pgen.1006245)
Supplement: S1 Code — (GZ) [file pgen.1006245.s022.gz › Replication/Platinum_Genomes/200x_Simulation/get_sensitivity_bins.py]

#!/usr/bin/env python3

import argparse
import shlex
import subprocess
import tempfile
import numpy as np
import sys
import json

def binary_search(ranges, fraction):
    min_idx = 0
    max_idx = len(ranges) - 1
    cur_idx = int(max_idx / 2)

    while (max_idx != min_idx):
        if float(fraction) < float(ranges[cur_idx]):
            max_idx = cur_idx - 1
            cur_idx = int( (max_idx - min_idx) / 2) + min_idx
        else:
            min_idx = cur_idx
            cur_idx = int( ((max_idx - min_idx) / 2) + 0.99) + min_idx
    return min_idx

def get_sensitivity(args):
    ranges = np.arange(0, 1, args.bin_size)
    bins = [ [] for x in ranges ]

    outfile = open(args.outfile, 'w')

    # Get the fractions into bins #
    with open(args.bedfile, 'r') as f:
        for line in f:
            try:
                chrom, start, stop, fraction = line.rstrip().split()
            except ValueError:
                print("Truncated BED line: " + line, sys.stderr)
                continue
            idx = binary_search(ranges, fraction)
            bins[idx].append('\t'.join([chrom, start, stop]))

    # Process all of the bins #
    with tempfile.TemporaryDirectory(dir=args.tmp_base) as tmp_dir:
        for i, current_range in enumerate(ranges):
            # Write the bins to a temporary file #
            tmp_bed_name = tmp_dir + '/bin_' + str(i) + '_tmp.bed'
            tmp_bed = open(tmp_bed_name, 'w')
            for outline in bins[i]:
                print(outline, file=tmp_bed)
            tmp_bed.close()

            # Run hap.py on the output vcf and using the temporary bed file #
            hap_out_basename = tmp_dir + '/hap.py_out_' + str(i)
            cmd = "hap.py " + args.GIAB_vcf + " " + args.variants + " -T " + tmp_bed_name + " -f " + tmp_bed_name + " -o " + hap_out_basename + " -l 1,2,3,4,5,6,7,8,9,10,11,12,13,14,15,16,17,18,19,20,21,22,X,Y -r " + args.reference + " --scratch-prefix " + tmp_dir
            shell = shlex.split(cmd)
            print("Running: " + cmd, file=sys.stderr)
            p = subprocess.Popen(shell)
            p.wait()

            # Read the hap.py output file #
            metrics = json.load(open(hap_out_basename + ".metrics.json"))
            sensitivity = metrics['metrics'][0]['data'][3]['values'][0]
            bin_mean = (current_range + args.bin_size + current_range) / 2.0
            print(str(bin_mean) + '\t' + str(sensitivity), file=outfile)
        

def main():
    parser = argparse.ArgumentParser(description="Plot the sensitivity of variant calling")
    parser.add_argument("--bin_size", type=float, default=0.05, help="The size of fraction bins")
    parser.add_argument("--tmp_base", type=str, default="./Data/Tmp/", help="The directory to use as the basename for temporary directories")
    parser.add_argument("--reference", type=str, default="/mnt/data/reference/hs37d5.fa", help="The fasta reference")
    parser.add_argument("GIAB_vcf", type=str, help="A vcf with GIAB variants absent from NA12882")
    parser.add_argument("bedfile", type=str, help="A bed-like file with information on the downsampled factions")
    parser.add_argument("variants", type=str, help="A vcf of called variants from the mixed file")
    parser.add_argument("outfile", type=str, help="The output file to write sensitivity to")
    args = parser.parse_args()

    get_sensitivity(args)

if __name__ == "__main__":
    main()
