# Supplementary material for: The Contribution of Mosaic Variants to Autism Spectrum Disorder
Source: PLoS Genet. 2016 Sep 15;12(9):e1006245. doi: 10.1371/journal.pgen.1006245 (PMC5024993; doi:10.1371/journal.pgen.1006245)
Supplement: S1 Code — (GZ) [file pgen.1006245.s022.gz › Replication/Platinum_Genomes/200x_Simulation/make_gatk_config.py]

#!/usr/bin/env python3

import argparse
import json

parser = argparse.ArgumentParser(description="Create a json config file for snakemake")
parser.add_argument("--reference", type=str, default="/mnt/data/reference/hs37d5.fa", help="The reference aligned to.")
parser.add_argument("--gatk", type=str, default="GATK/3.4-46/GenomeAnalysisTK.jar", help="The GATK .jar")
parser.add_argument("--ploidy", type=int, default=2, help="The sample ploidy")
parser.add_argument("config", help="The config file to write to")
parser.add_argument("sample_name", help="The name of the output file")
parser.add_argument("samples", nargs='+', help="The input .bam files")
args = parser.parse_args()

samples = { args.sample_name: ','.join(args.samples) }

configs = { "Reference":args.reference,
            "Samples":samples,
            "GATK":args.gatk,
            "n_hc_intervals":48,
            "ploidy":str(args.ploidy) }

args.config = open(args.config, 'w')
json.dump(configs, args.config, indent=2)
