# Supplementary material for: The Contribution of Mosaic Variants to Autism Spectrum Disorder
Source: PLoS Genet. 2016 Sep 15;12(9):e1006245. doi: 10.1371/journal.pgen.1006245 (PMC5024993; doi:10.1371/journal.pgen.1006245)
Supplement: S1 Code — (GZ) [file pgen.1006245.s022.gz › Replication/Platinum_Genomes/200x_Simulation/download.sh]

#!/usr/bin/env bash

ascp -T -l 400M -k 2 -i ~/.aspera/connect/etc/asperaweb_id_dsa.openssh era-fasp@fasp.sra.ebi.ac.uk:/vol1/fastq/ERR174/ERR174324/ERR174324_1.fastq.gz .
ascp -T -l 400M -k 2 -i ~/.aspera/connect/etc/asperaweb_id_dsa.openssh era-fasp@fasp.sra.ebi.ac.uk:/vol1/fastq/ERR174/ERR174324/ERR174324_2.fastq.gz . 

ascp -T -l 400M -k 2 -i ~/.aspera/connect/etc/asperaweb_id_dsa.openssh era-fasp@fasp.sra.ebi.ac.uk:/vol1/fastq/ERR174/ERR174325/ERR174325_1.fastq.gz .
ascp -T -l 400M -k 2 -i ~/.aspera/connect/etc/asperaweb_id_dsa.openssh era-fasp@fasp.sra.ebi.ac.uk:/vol1/fastq/ERR174/ERR174325/ERR174325_2.fastq.gz . 

ascp -T -l 400M -k 2 -i ~/.aspera/connect/etc/asperaweb_id_dsa.openssh era-fasp@fasp.sra.ebi.ac.uk:/vol1/fastq/ERR174/ERR174326/ERR174326_1.fastq.gz .
ascp -T -l 400M -k 2 -i ~/.aspera/connect/etc/asperaweb_id_dsa.openssh era-fasp@fasp.sra.ebi.ac.uk:/vol1/fastq/ERR174/ERR174326/ERR174326_2.fastq.gz . 

ascp -T -l 400M -k 2 -i ~/.aspera/connect/etc/asperaweb_id_dsa.openssh era-fasp@fasp.sra.ebi.ac.uk:/vol1/fastq/ERR174/ERR174327/ERR174327_1.fastq.gz .
ascp -T -l 400M -k 2 -i ~/.aspera/connect/etc/asperaweb_id_dsa.openssh era-fasp@fasp.sra.ebi.ac.uk:/vol1/fastq/ERR174/ERR174327/ERR174327_2.fastq.gz . 

ascp -T -l 400M -k 2 -i ~/.aspera/connect/etc/asperaweb_id_dsa.openssh era-fasp@fasp.sra.ebi.ac.uk:/vol1/fastq/ERR174/ERR174328/ERR174328_1.fastq.gz .
ascp -T -l 400M -k 2 -i ~/.aspera/connect/etc/asperaweb_id_dsa.openssh era-fasp@fasp.sra.ebi.ac.uk:/vol1/fastq/ERR174/ERR174328/ERR174328_2.fastq.gz . 

ascp -T -l 400M -k 2 -i ~/.aspera/connect/etc/asperaweb_id_dsa.openssh era-fasp@fasp.sra.ebi.ac.uk:/vol1/fastq/ERR174/ERR174329/ERR174329_1.fastq.gz .
ascp -T -l 400M -k 2 -i ~/.aspera/connect/etc/asperaweb_id_dsa.openssh era-fasp@fasp.sra.ebi.ac.uk:/vol1/fastq/ERR174/ERR174329/ERR174329_2.fastq.gz . 

ascp -T -l 400M -k 2 -i ~/.aspera/connect/etc/asperaweb_id_dsa.openssh era-fasp@fasp.sra.ebi.ac.uk:/vol1/fastq/ERR174/ERR174330/ERR174330_1.fastq.gz .
ascp -T -l 400M -k 2 -i ~/.aspera/connect/etc/asperaweb_id_dsa.openssh era-fasp@fasp.sra.ebi.ac.uk:/vol1/fastq/ERR174/ERR174330/ERR174330_2.fastq.gz . 

ascp -T -l 400M -k 2 -i ~/.aspera/connect/etc/asperaweb_id_dsa.openssh era-fasp@fasp.sra.ebi.ac.uk:/vol1/fastq/ERR174/ERR174331/ERR174331_1.fastq.gz .
ascp -T -l 400M -k 2 -i ~/.aspera/connect/etc/asperaweb_id_dsa.openssh era-fasp@fasp.sra.ebi.ac.uk:/vol1/fastq/ERR174/ERR174331/ERR174331_2.fastq.gz . 

ascp -T -l 400M -k 2 -i ~/.aspera/connect/etc/asperaweb_id_dsa.openssh era-fasp@fasp.sra.ebi.ac.uk:/vol1/fastq/ERR174/ERR174332/ERR174332_1.fastq.gz .
ascp -T -l 400M -k 2 -i ~/.aspera/connect/etc/asperaweb_id_dsa.openssh era-fasp@fasp.sra.ebi.ac.uk:/vol1/fastq/ERR174/ERR174332/ERR174332_2.fastq.gz . 

ascp -T -l 400M -k 2 -i ~/.aspera/connect/etc/asperaweb_id_dsa.openssh era-fasp@fasp.sra.ebi.ac.uk:/vol1/fastq/ERR174/ERR174333/ERR174333_1.fastq.gz .
ascp -T -l 400M -k 2 -i ~/.aspera/connect/etc/asperaweb_id_dsa.openssh era-fasp@fasp.sra.ebi.ac.uk:/vol1/fastq/ERR174/ERR174333/ERR174333_2.fastq.gz . 

ascp -T -l 400M -k 2 -i ~/.aspera/connect/etc/asperaweb_id_dsa.openssh era-fasp@fasp.sra.ebi.ac.uk:/vol1/fastq/ERR174/ERR174334/ERR174334_1.fastq.gz .
ascp -T -l 400M -k 2 -i ~/.aspera/connect/etc/asperaweb_id_dsa.openssh era-fasp@fasp.sra.ebi.ac.uk:/vol1/fastq/ERR174/ERR174334/ERR174334_2.fastq.gz . 

ascp -T -l 400M -k 2 -i ~/.aspera/connect/etc/asperaweb_id_dsa.openssh era-fasp@fasp.sra.ebi.ac.uk:/vol1/fastq/ERR174/ERR174335/ERR174335_1.fastq.gz .
ascp -T -l 400M -k 2 -i ~/.aspera/connect/etc/asperaweb_id_dsa.openssh era-fasp@fasp.sra.ebi.ac.uk:/vol1/fastq/ERR174/ERR174335/ERR174335_2.fastq.gz . 

ascp -T -l 400M -k 2 -i ~/.aspera/connect/etc/asperaweb_id_dsa.openssh era-fasp@fasp.sra.ebi.ac.uk:/vol1/fastq/ERR174/ERR174336/ERR174336_1.fastq.gz .
ascp -T -l 400M -k 2 -i ~/.aspera/connect/etc/asperaweb_id_dsa.openssh era-fasp@fasp.sra.ebi.ac.uk:/vol1/fastq/ERR174/ERR174336/ERR174336_2.fastq.gz . 

ascp -T -l 400M -k 2 -i ~/.aspera/connect/etc/asperaweb_id_dsa.openssh era-fasp@fasp.sra.ebi.ac.uk:/vol1/fastq/ERR174/ERR174337/ERR174337_1.fastq.gz .
ascp -T -l 400M -k 2 -i ~/.aspera/connect/etc/asperaweb_id_dsa.openssh era-fasp@fasp.sra.ebi.ac.uk:/vol1/fastq/ERR174/ERR174337/ERR174337_2.fastq.gz . 

ascp -T -l 400M -k 2 -i ~/.aspera/connect/etc/asperaweb_id_dsa.openssh era-fasp@fasp.sra.ebi.ac.uk:/vol1/fastq/ERR174/ERR174338/ERR174338_1.fastq.gz .
ascp -T -l 400M -k 2 -i ~/.aspera/connect/etc/asperaweb_id_dsa.openssh era-fasp@fasp.sra.ebi.ac.uk:/vol1/fastq/ERR174/ERR174338/ERR174338_2.fastq.gz . 

ascp -T -l 400M -k 2 -i ~/.aspera/connect/etc/asperaweb_id_dsa.openssh era-fasp@fasp.sra.ebi.ac.uk:/vol1/fastq/ERR174/ERR174347/ERR174347_1.fastq.gz .
ascp -T -l 400M -k 2 -i ~/.aspera/connect/etc/asperaweb_id_dsa.openssh era-fasp@fasp.sra.ebi.ac.uk:/vol1/fastq/ERR174/ERR174347/ERR174347_2.fastq.gz . 

ascp -T -l 400M -k 2 -i ~/.aspera/connect/etc/asperaweb_id_dsa.openssh era-fasp@fasp.sra.ebi.ac.uk:/vol1/fastq/ERR174/ERR174348/ERR174348_1.fastq.gz .
ascp -T -l 400M -k 2 -i ~/.aspera/connect/etc/asperaweb_id_dsa.openssh era-fasp@fasp.sra.ebi.ac.uk:/vol1/fastq/ERR174/ERR174348/ERR174348_2.fastq.gz . 

ascp -T -l 400M -k 2 -i ~/.aspera/connect/etc/asperaweb_id_dsa.openssh era-fasp@fasp.sra.ebi.ac.uk:/vol1/fastq/ERR174/ERR174349/ERR174349_1.fastq.gz .
ascp -T -l 400M -k 2 -i ~/.aspera/connect/etc/asperaweb_id_dsa.openssh era-fasp@fasp.sra.ebi.ac.uk:/vol1/fastq/ERR174/ERR174349/ERR174349_2.fastq.gz . 

ascp -T -l 400M -k 2 -i ~/.aspera/connect/etc/asperaweb_id_dsa.openssh era-fasp@fasp.sra.ebi.ac.uk:/vol1/fastq/ERR174/ERR174350/ERR174350_1.fastq.gz .
ascp -T -l 400M -k 2 -i ~/.aspera/connect/etc/asperaweb_id_dsa.openssh era-fasp@fasp.sra.ebi.ac.uk:/vol1/fastq/ERR174/ERR174350/ERR174350_2.fastq.gz . 

ascp -T -l 400M -k 2 -i ~/.aspera/connect/etc/asperaweb_id_dsa.openssh era-fasp@fasp.sra.ebi.ac.uk:/vol1/fastq/ERR174/ERR174351/ERR174351_1.fastq.gz .
ascp -T -l 400M -k 2 -i ~/.aspera/connect/etc/asperaweb_id_dsa.openssh era-fasp@fasp.sra.ebi.ac.uk:/vol1/fastq/ERR174/ERR174351/ERR174351_2.fastq.gz . 

ascp -T -l 400M -k 2 -i ~/.aspera/connect/etc/asperaweb_id_dsa.openssh era-fasp@fasp.sra.ebi.ac.uk:/vol1/fastq/ERR174/ERR174368/ERR174368_1.fastq.gz .
ascp -T -l 400M -k 2 -i ~/.aspera/connect/etc/asperaweb_id_dsa.openssh era-fasp@fasp.sra.ebi.ac.uk:/vol1/fastq/ERR174/ERR174368/ERR174368_2.fastq.gz . 

ascp -T -l 400M -k 2 -i ~/.aspera/connect/etc/asperaweb_id_dsa.openssh era-fasp@fasp.sra.ebi.ac.uk:/vol1/fastq/ERR174/ERR174369/ERR174369_1.fastq.gz .
ascp -T -l 400M -k 2 -i ~/.aspera/connect/etc/asperaweb_id_dsa.openssh era-fasp@fasp.sra.ebi.ac.uk:/vol1/fastq/ERR174/ERR174369/ERR174369_2.fastq.gz . 

ascp -T -l 400M -k 2 -i ~/.aspera/connect/etc/asperaweb_id_dsa.openssh era-fasp@fasp.sra.ebi.ac.uk:/vol1/fastq/ERR174/ERR174370/ERR174370_1.fastq.gz .
ascp -T -l 400M -k 2 -i ~/.aspera/connect/etc/asperaweb_id_dsa.openssh era-fasp@fasp.sra.ebi.ac.uk:/vol1/fastq/ERR174/ERR174370/ERR174370_2.fastq.gz . 

ascp -T -l 400M -k 2 -i ~/.aspera/connect/etc/asperaweb_id_dsa.openssh era-fasp@fasp.sra.ebi.ac.uk:/vol1/fastq/ERR174/ERR174371/ERR174371_1.fastq.gz .
ascp -T -l 400M -k 2 -i ~/.aspera/connect/etc/asperaweb_id_dsa.openssh era-fasp@fasp.sra.ebi.ac.uk:/vol1/fastq/ERR174/ERR174371/ERR174371_2.fastq.gz . 

ascp -T -l 400M -k 2 -i ~/.aspera/connect/etc/asperaweb_id_dsa.openssh era-fasp@fasp.sra.ebi.ac.uk:/vol1/fastq/ERR174/ERR174372/ERR174372_1.fastq.gz .
ascp -T -l 400M -k 2 -i ~/.aspera/connect/etc/asperaweb_id_dsa.openssh era-fasp@fasp.sra.ebi.ac.uk:/vol1/fastq/ERR174/ERR174372/ERR174372_2.fastq.gz . 

ascp -T -l 400M -k 2 -i ~/.aspera/connect/etc/asperaweb_id_dsa.openssh era-fasp@fasp.sra.ebi.ac.uk:/vol1/fastq/ERR174/ERR174373/ERR174373_1.fastq.gz .
ascp -T -l 400M -k 2 -i ~/.aspera/connect/etc/asperaweb_id_dsa.openssh era-fasp@fasp.sra.ebi.ac.uk:/vol1/fastq/ERR174/ERR174373/ERR174373_2.fastq.gz . 

ascp -T -l 400M -k 2 -i ~/.aspera/connect/etc/asperaweb_id_dsa.openssh era-fasp@fasp.sra.ebi.ac.uk:/vol1/fastq/ERR174/ERR174374/ERR174374_1.fastq.gz .
ascp -T -l 400M -k 2 -i ~/.aspera/connect/etc/asperaweb_id_dsa.openssh era-fasp@fasp.sra.ebi.ac.uk:/vol1/fastq/ERR174/ERR174374/ERR174374_2.fastq.gz . 

ascp -T -l 400M -k 2 -i ~/.aspera/connect/etc/asperaweb_id_dsa.openssh era-fasp@fasp.sra.ebi.ac.uk:/vol1/fastq/ERR174/ERR174375/ERR174375_1.fastq.gz .
ascp -T -l 400M -k 2 -i ~/.aspera/connect/etc/asperaweb_id_dsa.openssh era-fasp@fasp.sra.ebi.ac.uk:/vol1/fastq/ERR174/ERR174375/ERR174375_2.fastq.gz . 

ascp -T -l 400M -k 2 -i ~/.aspera/connect/etc/asperaweb_id_dsa.openssh era-fasp@fasp.sra.ebi.ac.uk:/vol1/fastq/ERR174/ERR174376/ERR174376_1.fastq.gz .
ascp -T -l 400M -k 2 -i ~/.aspera/connect/etc/asperaweb_id_dsa.openssh era-fasp@fasp.sra.ebi.ac.uk:/vol1/fastq/ERR174/ERR174376/ERR174376_2.fastq.gz . 

ascp -T -l 400M -k 2 -i ~/.aspera/connect/etc/asperaweb_id_dsa.openssh era-fasp@fasp.sra.ebi.ac.uk:/vol1/fastq/ERR174/ERR174377/ERR174377_1.fastq.gz .
ascp -T -l 400M -k 2 -i ~/.aspera/connect/etc/asperaweb_id_dsa.openssh era-fasp@fasp.sra.ebi.ac.uk:/vol1/fastq/ERR174/ERR174377/ERR174377_2.fastq.gz . 
