# Supplementary material for: The Contribution of Mosaic Variants to Autism Spectrum Disorder
Source: PLoS Genet. 2016 Sep 15;12(9):e1006245. doi: 10.1371/journal.pgen.1006245 (PMC5024993; doi:10.1371/journal.pgen.1006245)
Supplement: S1 Code — (GZ) [file pgen.1006245.s022.gz › Replication/Platinum_Genomes/200x_Simulation/call_vars.smk]

#GATK,
#Samples: {name} infile1,infile2
#Reference"
#ploidy

def get_intervals(ref_file, n_intervals):
    import re
    import math

    # Calculate step size #
    total_size = 0
    chroms = []
    bp = []

    with open(ref_file + '.fai') as f:
        for line in f:
            line = line.rstrip().split()
            total_size += int(line[1])
            chroms.append(line[0])
            bp.append(int(line[1]))
    step_size = math.ceil(total_size / n_intervals)

    # Get intervals #
    intervals = {}
    start_pos = []
    last_chrom = ''
    last_pos = 1
    passed = 0
    cur_interval = []

    for i in range(len(chroms)):
        if chroms[i] == 'hs37d5': # Skip
            continue
        while ( last_pos + step_size - passed < bp[i]):
            cur_interval.append('-L ' + chroms[i] + ':' + str(last_pos) + '-' + str(last_pos + step_size - passed))
            start_pos.append(re.split(r"[:-]", cur_interval[0][3:])[:2])
            start_pos[-1] = '_'.join(start_pos[-1])
            intervals[start_pos[-1]] = ' '.join(cur_interval)
            cur_interval = []
            last_pos += step_size - passed
            passed = 0
        else:
            cur_interval.append('-L ' + chroms[i] + ':' + str(last_pos) + '-' + str(bp[i]))
            passed += bp[i] - last_pos
            last_pos = 1
    if cur_interval:
        start_pos.append(re.split(r"[:-]", cur_interval[0][3:])[:2])
        start_pos[-1] = '_'.join(start_pos[-1])
        intervals[start_pos[-1]] = ' '.join(cur_interval)

    return (intervals, start_pos)

intervals, start_pos = get_intervals(config["Reference"], config["n_hc_intervals"])

rule all:
    input:
        "Data/VCF/{sample}.vcf".format(sample=sample) for sample in config['Samples'].keys()

rule concat_vars:
    input:
        infiles= lambda wildcard : ("Data/Tmp/{sample}/{start_pos}_subset.vcf".format(sample=wildcard.sample, start_pos=start) for start in start_pos),
        ref=config['Reference'],
        gatk=config['GATK'],
    output:
        "Data/VCF/{sample}.vcf"
    threads:
        1
    run:
        infiles = "-V " + " -V ".join(input.infiles)
        shell("java -Xmx4g -cp {input.gatk} org.broadinstitute.gatk.tools.CatVariants "
              "-R {input.ref} {infiles} -out {output} -assumeSorted")

rule call_vars:
    input:
        config["Reference"],
        #lambda wildcards : config["Samples"][wildcards.sample],
        gatk=config['GATK'],
        ref=config['Reference'],
    output:
        "Data/Tmp/{sample}/{start_pos}_subset.vcf"
    threads:
        1
    run:
        import sys
        start = str(wildcards.start_pos)
        print(str(wildcards.start_pos))
        print(str(intervals))
        print(str(wildcards))
        sys.stdout.flush()
        interval = intervals[str(start)]
        print("Running interval: " + str(interval) + " with sample: " + str({wildcards.sample}))
        sys.stdout.flush()
        inputs = config["Samples"][wildcards.sample].split(',') #input[1].split(',')
        input_str = ''
        for tmp in inputs:
            input_str = input_str + ' -I ' + tmp
        ploidy=config["ploidy"]
        shell(
                "java -Xmx10g -jar {input.gatk} -T HaplotypeCaller -R {input.ref} "
                "{input_str} -o Data/Tmp/{wildcards.sample}/{start}_subset.vcf "
                "{interval} -A BaseQualityRankSumTest -A RMSMappingQuality -A TandemRepeatAnnotator "
                "-A QualByDepth -A MappingQualityRankSumTest -A ReadPosRankSumTest -A AlleleBalance "
                "-A FisherStrand -A Coverage -A MappingQualityZero -A SpanningDeletions "
                "-A StrandOddsRatio -gt_mode DISCOVERY -stand_call_conf 5 -stand_emit_conf 5 -ploidy {ploidy}"
                )
