# Supplementary material for: The Contribution of Mosaic Variants to Autism Spectrum Disorder
Source: PLoS Genet. 2016 Sep 15;12(9):e1006245. doi: 10.1371/journal.pgen.1006245 (PMC5024993; doi:10.1371/journal.pgen.1006245)
Supplement: S1 Code — (GZ) [file pgen.1006245.s022.gz › Replication/Platinum_Genomes/200x_Simulation/sortindex.sh]

#!/usr/bin/env bash
#index and sort bam files
 
for i in {24..38}
do
samtools sort ERR1743$i.bam ERR1743${i}_sorted.bam
samtools index ERR1743${i}_sorted.bam
done

for i in {47,48,49,50,51,68,69,70,71,72,73,74,75,76,77}
do
samtools sort ERR1743$i.bam ERR1743${i}_sorted.bam
samtools index ERR1743${i}_sorted.bam
done
