# Supplementary material for: The Contribution of Mosaic Variants to Autism Spectrum Disorder
Source: PLoS Genet. 2016 Sep 15;12(9):e1006245. doi: 10.1371/journal.pgen.1006245 (PMC5024993; doi:10.1371/journal.pgen.1006245)
Supplement: S1 Code — (GZ) [file pgen.1006245.s022.gz › Replication/Platinum_Genomes/200x_Simulation/mix_bam.sh]

#!/usr/bin/env bash

### Get merged BAM files ###

samtools view -H ERR174324_sorted.bam | grep '^@SQ' > header.txt

for f in `ls /mnt/data/Public_WGS_data/Platinum_Genomes_200xTrioData/BAM_Files/*_sorted.bam`; do    samtools view -H $f | grep '^@RG' >> header.txt; done

samtools view -H ERR174324_sorted.bam | grep '^@PG' >> header.txt

samtools merge -cpfh header.txt -l 5 -@ 4 NA12878_merged.bam ERR174324_sorted.bam ERR174325_sorted.bam ERR174326_sorted.bam ERR174327_sorted.bam ERR174328_sorted.bam ERR174329_sorted.bam ERR174330_sorted.bam ERR174331_sorted.bam ERR174332_sorted.bam ERR174333_sorted.bam ERR174334_sorted.bam ERR174335_sorted.bam ERR174336_sorted.bam ERR174337_sorted.bam ERR174338_sorted.bam

samtools merge -cpfh header.txt -l 5 -@ 4 NA12882_merged.bam ERR1743[4567]*_sorted.bam


### Get germline variant calls ###
samtools view -H NA12878_merged.bam | grep -v "	ID:ERR1743[4567]" > NA12878_header.sam

samtools view -H NA12882_merged.bam | grep -v "	ID:ERR1743[23]" > NA12882_header.sam

samtools reheader NA12878_header.sam NA12878_merged.bam > NA12878_hdr_merged.bam

samtools reheader NA12882_header.sam NA12882_merged.bam > NA12882_hdr_merged.bam

mkdir -p Configs Logs Data/VCF Data/Tmp Analysis Tmp Hap.py_Out

Scripts/make_gatk_config.py --ploidy 2 Configs/germline.json plat_germline NA12878_hdr_merged.bam BAM_Files/NA12882_hdr_merged.bam

snakemake --configfile Configs/germline.json -p -j 16 -s Scripts/call_vars.smk --cluster "sbatch -N 1 -n 1 -c 1 --error Logs/germline_%j.log --output Logs/germline_%j.out" --nocolor --verbose &>Logs/germline.log

# GIAB regions and variants from ftp://ftp-trace.ncbi.nih.gov/giab/ftp/data/NA12878/analysis/GIAB_integration/ #
hap.py NIST_RTG_PlatGen_merged_highconfidence_v0.2_Allannotate.vcf Data/VCF/plat_germline.vcf -f GIAB_union_regions_v0.2.bed -o Data/Hap.py_Out/NA12882_200x -V -l 1,2,3,4,5,6,7,8,9,10,11,12,13,14,15,16,17,18,19,20,21,22,X,Y -r /mnt/data/reference/hs37d5.fa --scratch-prefix ./Tmp

zcat Data/Hap.py_Out/NA12882_200x.vcf.gz | grep -v "type=UNK\|type=TP\|type=FP" | bcftools view - -c 1 -s TRUTH > Data/VCF/NA12878_GIAB_12882_absent.vcf


# Perform mixing, subsampling and evaluation #
cp header.txt header.sam

bedtools merge -d 151 -i /mnt/data/reference/GIAB_vcfs/GIAB_union_regions_v0.2.bed > giab_150bp_merge.bed

submixbam/submixbam -d 0.149425 -e 0.138938 -h header.sam -o plat_30x_mix.bam -b plat_30x_mix.bed NA12878_merged.bam NA12882_merged.bam giab_150bp_merge.bed

submixbam/submixbam -d 0.249042 -e 0.231563 -h header.sam -o plat_50x_mix.bam -b plat_50x_mix.bed NA12878_merged.bam NA12882_merged.bam giab_150bp_merge.bed

for i in {2..7}
do
    Scripts/make_gatk_config.py --ploidy ${i} Configs/mix_30x_p${i}.json mix_30xp${i} plat_30x_mix.bam
    Scripts/make_gatk_config.py --ploidy ${i} Configs/mix_50x_p${i}.json mix_50xp${i} plat_50x_mix.bam
done

for i in {2..7}
do
    snakemake --configfile Configs/mix_30x_p${i}.json -p -j 64 -s Scripts/call_vars.smk --cluster "sbatch -N 1 -n 1 -c 1 --error Logs/mix_30x_p${i}_%j.log --output Logs/mix_30x_p${i}_%j.out" --nocolor --verbose &>Logs/mix_30x_p${i}.log
    snakemake --configfile Configs/mix_50x_p${i}.json -p -j 64 -s Scripts/call_vars.smk --cluster "sbatch -N 1 -n 1 -c 1 --error Logs/mix_50x_p${i}_%j.log --output Logs/mix_50x_p${i}_%j.out" --nocolor --verbose &>Logs/mix_50x_p${i}.log

    get_sensitivity_bins.py NA12878_GIAB_12882_absent.vcf plat_30x_mix.bed Data/VCF/mix_30xp{i}.vcf Analysis/30x_p{i}_sensitivity.txt
    get_sensitivity_bins.py NA12878_GIAB_12882_absent.vcf plat_50x_mix.bed Data/VCF/mix_50xp{i}.vcf Analysis/50x_p{i}_sensitivity.txt

done
