# Supplementary material for: The Contribution of Mosaic Variants to Autism Spectrum Disorder
Source: PLoS Genet. 2016 Sep 15;12(9):e1006245. doi: 10.1371/journal.pgen.1006245 (PMC5024993; doi:10.1371/journal.pgen.1006245)
Supplement: S1 Code — (GZ) [file pgen.1006245.s022.gz › Replication/Platinum_Genomes/30x_Mosaic_Identification/NA12878_vafs.py]

#!/usr/bin/env python

from __future__ import print_function

import matplotlib as mpl
mpl.use('Agg')
import argparse
import sys
import pylab as P
import numpy as np
import re

parser = argparse.ArgumentParser(description='Plot histograms of variants in NA12878')
parser.add_argument('all_vars', help='A file containing all variants')
parser.add_argument('denovo', help='A file containing de novo variants')
parser.add_argument('not_transmitted', help='A file containing variants not transmitted to children')
parser.add_argument('giab', help='A file containing not transmitted variants intersected with the GIAB callset')
parser.add_argument('outfile', help='The output file basename')
args = parser.parse_args()

vcfs = [args.all_vars, args.denovo, args.not_transmitted, args.giab]
labels = ["NA12878: All Variants", "NA12878: De Novo Variants", "NA12878: De Novo, not Transmitted", "NA12878: GIAB, not Transmitted"]

for j, vcf in enumerate(vcfs):
    vafs = []
    sample_col = 9
    n_vars = 0

    with open(vcf, 'r') as f:
        for line in f:
            if line.startswith('##'):
                continue
            line = line.rstrip().split()
            
            if line[0].startswith('#'):
                for i, col in enumerate(line):
                    if col == 'NA12878':
                        sample_col = i
                continue
            
            geno = line[sample_col].split(':')
            sample = re.split('[/|]', geno[0])
            if (sample[0] != '0' and sample[1] != '0') or \
                    sample[0] == '.' or sample[1] == '.':
                continue
            n_vars += 1
            if sample[0] == sample[1]:
                continue

            ad = 1
            tags = line[8].split(':')
            for i, tag in enumerate(tags):
                if tag == 'AD':
                    ad = i
            
            counts = geno[ad].split(',')
            if counts[int(sample[0])] == '.' or counts[int(sample[1])] == '.':
                continue
            ref_counts = int(counts[int(sample[0])])
            alt_counts = int(counts[int(sample[1])])
            if ref_counts + alt_counts < 10:
                continue
            vafs.append(float(alt_counts) / float(ref_counts + alt_counts))
    print("Found " + str(n_vars) + ' variants in ' + vcf, file=sys.stderr)

    P.figure()
    n, bins, patches = P.hist(vafs, 20, normed=False, histtype='bar', range=(0,1), rwidth=0.8)
    if j > 0:
        P.ylim(0, 700)
    P.setp(patches, 'facecolor', 'b', 'alpha', 0.75)
    P.suptitle(labels[j], fontsize=14)
    P.xlabel("Alternate-Allele Read Frequency (AARF)")
    P.ylabel("Number in VCF")
    P.savefig(args.outfile + '_' + str(j) + '.png')
    P.close()
