# Supplementary material for: The Contribution of Mosaic Variants to Autism Spectrum Disorder
Source: PLoS Genet. 2016 Sep 15;12(9):e1006245. doi: 10.1371/journal.pgen.1006245 (PMC5024993; doi:10.1371/journal.pgen.1006245)
Supplement: S1 Code — (GZ) [file pgen.1006245.s022.gz › Replication/Platinum_Genomes/30x_Mosaic_Identification/extract_combined_vcf.py]

#!/usr/bin/env python3

import argparse
import sys

parser = argparse.ArgumentParser(description='Extract de novo variants in a combined vcf')
parser.add_argument('--infile', help='An input vcf file. [stdin]')
args = parser.parse_args()

if args.infile:
    infile = open(args.infile, 'r')
else:
    infile = sys.stdin

ped_map = {'NA12889':['-'], 'NA12890':['-'], 'NA12891':['-'], 'NA12892':['-'],
           'NA12877':['NA12889','NA12890'], 'NA12878':['NA12891','NA12892'],
           'NA12879':['NA12877','NA12878'], 'NA12880':['NA12877','NA12878'],
           'NA12881':['NA12877','NA12878'], 'NA12882':['NA12877','NA12878'],
           'NA12883':['NA12877','NA12878'], 'NA12884':['NA12877','NA12878'],
           'NA12885':['NA12877','NA12878'], 'NA12886':['NA12877','NA12878'],
           'NA12887':['NA12877','NA12878'], 'NA12888':['NA12877','NA12878'],
           'NA12893':['NA12877','NA12878']}

'''
sample_map = {'ERR194146':'NA12877', 'ERR194147':'NA12878', 'ERR194148':'NA12879',
              'ERR194151':'NA12882', 'ERR194152':'NA12883', 'ERR194154':'NA12885',
              'ERR194155':'NA12886', 'ERR194157':'NA12888', 'ERR194158':'NA12889',
              'ERR194159':'NA12890', 'ERR194160':'NA12891', 'ERR194161':'NA12892',
              'ERR194162':'NA12893', 'ERR218433':'NA12880', 'ERR324432':'NA12881',
              'ERR324433':'NA12882', 'ERR324434':'NA12884', 'ERR324435':'NA12887'}
'''

columns_map = {}
skip_idxs = []
columns = []

for line in infile:
    line = line.rstrip()
    if line[:2] == '##':
        print(line)
        continue
    line = line.split('\t')

    if line[0] == '#CHROM':
        for i, sample in enumerate(line):
            sample = column.split('/')[-1]
            if 'NA' in sample:
                columns_map[sample] = i
                if ped_map[sample] == ['-']:
                    skip_idxs.append(i)
            columns.append(sample)
        print('\t'.join(line))

    else:
        # Check if present in grandparents #
        alleles = [False] * len(line[4].split(','))
        for i in skip_idxs:
            genotype  = line[i].split(':')[0]
            for j in range(len(alleles)):
                if str(j+1) in genotype:
                    alleles[j] = True
        if all(alleles):
            continue
        
        else:
            print_line = False
            for i, sample in enumerate(line[9:]):
                i += 9
                genotype = sample.split(':')[0]
                for j in range(len(alleles)):
                    if not alleles[j]:
                        if str(j+1) in genotype:
                            parent1 = ped_map[columns[i]][0]
                            parent2 = ped_map[columns[i]][1]
                            par_geno1 = line[columns_map[parent1]].split(':')[0]
                            par_geno2 = line[columns_map[parent2]].split(':')[0]
                            if str(j+1) in par_geno1 or str(j+1) in par_geno2:
                                continue
                            else:
                                print_line = True
                                break
            if print_line:
                print('\t'.join(line))
