# Supplementary material for: The Contribution of Mosaic Variants to Autism Spectrum Disorder
Source: PLoS Genet. 2016 Sep 15;12(9):e1006245. doi: 10.1371/journal.pgen.1006245 (PMC5024993; doi:10.1371/journal.pgen.1006245)
Supplement: S1 Code — (GZ) [file pgen.1006245.s022.gz › Replication/Platinum_Genomes/30x_Mosaic_Identification/call_variants.sh]

#!/usr/bin/env bash

mkdir -p VCF
mkdir -p Logs

# $REFERNCE = hs37d5.fa
# $HAPMAP = hapmap_3.3.b37.vcf
# $OMNI = 1000G_omni2.5.b37.vcf
# $ONEKG = 1000G_phase1.snps.high_confidence.b37.vcf
# $MILLS = Mills_and_1000G_gold_standard.indels.b37.vcf
# $DBSNP = dbsnp_138.b37.vcf
# $LCR = LCR-hs37d5.bed

java -Xmx48g -jar $GATK -T HaplotypeCaller -R $REFERENCE -nct 12 --genotyping_mode DISCOVERY -stand_emit_conf 10 -stand_call_conf 20 -D $DBSNP -o VCF/plat_combined.vcf -A BaseQualityRankSumTest -A RMSMappingQuality -A TandemRepeatAnnotator -A QualByDepth -A MappingQualityRankSumTest -A ReadPosRankSumTest -A FisherStrand -A Coverage -A MappingQualityZero -A SpanningDeletions -I BAM/NA12877_sorted.bam -I BAM/NA12878_sorted.bam -I BAM/NA12879_sorted.bam -I BAM/NA12880_sorted.bam -I BAM/NA12881_sorted.bam -I BAM/NA12882_sorted.bam -I BAM/NA12883_sorted.bam -I BAM/NA12884_sorted.bam -I BAM/NA12885_sorted.bam -I BAM/NA12886_sorted.bam -I BAM/NA12887_sorted.bam -I BAM/NA12888_sorted.bam -I BAM/NA12889_sorted.bam -I BAM/NA12890_sorted.bam -I BAM/NA12891_sorted.bam -I BAM/NA12892_sorted.bam -I BAM/NA12893_sorted.bam &>Logs/call.log

java -Xmx64g -jar $GATK -T VariantRecalibrator -R $REFERENCE -input VCF/plat_combined.vcf -resource:hapmap,known=false,training=true,truth=true,prior=15.0 $HAPMAP -resource:omni,known=false,training=true,truth=true,prior=12.0 $OMNI -resource:1000G,known=false,training=true,truth=false,prior=10.0 $ONEKG -resource:dbsnp,known=true,training=false,truth=false,prior=2.0 $DBSNP --mode SNP --recal_file VCF/plat_combined.recal --tranches_file VCF/plat_combined.tranches -an DP -an QD -an FS -an ReadPosRankSum -an SOR -an MQRankSum -an MQ -tranche 100.0 -tranche 99.99 -tranche 99.98 -tranche 99.97 -tranche 99.96 -tranche 99.95 -tranche 99.93 -tranche 99.90 -tranche 99.8 -tranche 99.5 -tranche 99 -tranche 98 -tranche 90 -nt 16 &>Logs/recal_1.log

java -Xmx10g -jar $GATK -T ApplyRecalibration -nt 4 -R $REFERENCE -input VCF/plat_combined.vcf -mode SNP --ts_filter_level 99.0 -recalFile VCF/plat_combined.recal -tranchesFile VCF/plat_combined.tranches -o VCF/plat_snp_recal.vcf &>Logs/recal_2.log

java -Xmx64g -jar $GATK -T VariantRecalibrator -R $REFERENCE -input VCF/plat_snp_recal.vcf -resource:mills,known=true,training=true,truth=true,prior=12.0 $MILLS --mode INDEL --recal_file VCF/plat_snp_recal.recal --tranches_file VCF/plat_snp_recal.tranches -an DP -an QD -an FS -an ReadPosRankSum -an SOR -an MQRankSum -an MQ -tranche 100.0 -tranche 99.99 -tranche 99.98 -tranche 99.97 -tranche 99.96 -tranche 99.95 -tranche 99.93 -tranche 99.90 -tranche 99.8 -tranche 99.5 -tranche 99 -tranche 98.5 -tranche 98 -tranche 97.5 -tranche 97 -tranche 96 -tranche 95 -tranche 90 -nt 16 -mG 4 &>Logs/recal_3.log

java -Xmx4g -jar $GATK -T ApplyRecalibration -nt 4 -R $REFERENCE -input VCF/plat_snp_recal.vcf --mode INDEL -ts_filter_level 98.0 -recalFile VCF/plat_snp_recal.recal -tranchesFile VCF/plat_snp_recal.tranches -o VCF/plat_snp_indel_recal.vcf &>Logs/recal_4.log

# The below command uses TABS not spaces!
grep '^#\|	PASS	' VCF/plat_snp_indel_recal.vcf > VCF/plat_vqsr_hq.vcf

( grep '^#' Plat_vqsr_hq.vcf; bedtools subtract -a VCF/plat_vqsr_hq.vcf -b $LCR ) > VCF/plat_low_complex_rmv_vqsr_hq.vcf
