# Supplementary material for: The Contribution of Mosaic Variants to Autism Spectrum Disorder
Source: PLoS Genet. 2016 Sep 15;12(9):e1006245. doi: 10.1371/journal.pgen.1006245 (PMC5024993; doi:10.1371/journal.pgen.1006245)
Supplement: S1 Code — (GZ) [file pgen.1006245.s022.gz › Replication/Platinum_Genomes/30x_Mosaic_Identification/denovo_analysis.sh]

#!/usr/bin/env bash

# GIAB = NIST_RTG_PlatGen_merged_highconfidence_v0.2_Allannotate.vcf

./download.sh

./align.sh

./call_variants.sh

./extract_combined_vcf.py --infile VCF/plat_low_complex_rmv_vqsr_hq.vcf > VCF/all_de_novo.vcf

# All variants in NA12878     #
#  includes 0/0 and ./. calls #
head -n 144 VCF/plat_low_complex_rmv_vqsr_hq.vcf > VCF/NA12878_all_vars.vcf
tail -n +145 VCF/plat_low_complex_rmv_vqsr_hq.vcf | cut -f 1-9,11 >> VCF/NA12878_all_vars.vcf

# All de novo variants #
./find_na12878_denovo.py VCF/all_de_novo.vcf > VCF/NA12878_denovo.vcf

# Not transmitted #
./no_f3.py NA12878_denovo.vcf > VCF/NA12878_not_transmitted_raw.vcf

# GIAB #
bedtools intersect -wa -sorted -header -a VCF/NA12878_not_transmitted_raw.vcf -b $GIAB > VCF/NA12878_GIAB_de_novo.vcf

mkdir -p Plots

# Plot and count #
./NA12878_vafs.py VCF/NA12878_all_vars.vcf VCF/NA12878_denovo.vcf VCF/NA12878_not_transmitted_raw.vcf VCF/NA12878_GIAB_de_novo.vcf Plots/NA12878_var_histos > num_vars.txt
