# Supplementary material for: The Contribution of Mosaic Variants to Autism Spectrum Disorder
Source: PLoS Genet. 2016 Sep 15;12(9):e1006245. doi: 10.1371/journal.pgen.1006245 (PMC5024993; doi:10.1371/journal.pgen.1006245)
Supplement: S1 Code — (GZ) [file pgen.1006245.s022.gz › Replication/Platinum_Genomes/30x_Mosaic_Identification/README]

See denovo_analysis.sh for commands to replicate analysis of variants in the Illumina Platinum Genomes.

The file containing variants in the GIAB callset is available from: ftp://ftp-trace.ncbi.nih.gov/giab/ftp/release/NA12878_HG001/GIABPedigreev0.2/NIST_RTG_PlatGen_merged_highconfidence_v0.2_Allannotate.vcf.gz
