# Supplementary material for: The Contribution of Mosaic Variants to Autism Spectrum Disorder
Source: PLoS Genet. 2016 Sep 15;12(9):e1006245. doi: 10.1371/journal.pgen.1006245 (PMC5024993; doi:10.1371/journal.pgen.1006245)
Supplement: S1 Code — (GZ) [file pgen.1006245.s022.gz › Replication/Platinum_Genomes/30x_Mosaic_Identification/align.sh]

#!/usr/bin/env bash

mkdir -p BAM

bwa mem -t 6 -R @RG\tID:Fastq/ERR194146\tSM:NA12877  Fastq/ERR194146_1.fastq.gz Fastq/ERR194146_2.fastq.gz | samblaster | samtools sort -m 1G -@ 6 - > BAM/NA12877_sorted.bam

bwa mem -t 6 -R @RG\tID:Fastq/ERR194147\tSM:NA12878  Fastq/ERR194147_1.fastq.gz Fastq/ERR194147_2.fastq.gz | samblaster | samtools sort -m 1G -@ 6 - > BAM/NA12878_sorted.bam

bwa mem -t 6 -R @RG\tID:Fastq/ERR194148\tSM:NA12879  Fastq/ERR194148_1.fastq.gz Fastq/ERR194148_2.fastq.gz | samblaster | samtools sort -m 1G -@ 6 - > BAM/NA12879_sorted.bam

bwa mem -t 6 -R @RG\tID:Fastq/ERR194151\tSM:NA12882  Fastq/ERR194151_1.fastq.gz Fastq/ERR194151_2.fastq.gz | samblaster | samtools sort -m 1G -@ 6 - > BAM/NA12882_sorted.bam

bwa mem -t 6 -R @RG\tID:Fastq/ERR194152\tSM:NA12883  Fastq/ERR194152_1.fastq.gz Fastq/ERR194152_2.fastq.gz | samblaster | samtools sort -m 1G -@ 6 - > BAM/NA12883_sorted.bam

bwa mem -t 6 -R @RG\tID:Fastq/ERR194154\tSM:NA12885  Fastq/ERR194154_1.fastq.gz Fastq/ERR194154_2.fastq.gz | samblaster | samtools sort -m 1G -@ 6 - > BAM/NA12885_sorted.bam

bwa mem -t 6 -R @RG\tID:Fastq/ERR194155\tSM:NA12886  Fastq/ERR194155_1.fastq.gz Fastq/ERR194155_2.fastq.gz | samblaster | samtools sort -m 1G -@ 6 - > BAM/NA12886_sorted.bam

bwa mem -t 6 -R @RG\tID:Fastq/ERR194157\tSM:NA12888  Fastq/ERR194157_1.fastq.gz Fastq/ERR194157_2.fastq.gz | samblaster | samtools sort -m 1G -@ 6 - > BAM/NA12888_sorted.bam

bwa mem -t 6 -R @RG\tID:Fastq/ERR194158\tSM:NA12889  Fastq/ERR194158_1.fastq.gz Fastq/ERR194158_2.fastq.gz | samblaster | samtools sort -m 1G -@ 6 - > BAM/NA12889_sorted.bam

bwa mem -t 6 -R @RG\tID:Fastq/ERR194159\tSM:NA12890  Fastq/ERR194159_1.fastq.gz Fastq/ERR194159_2.fastq.gz | samblaster | samtools sort -m 1G -@ 6 - > BAM/NA12890_sorted.bam

bwa mem -t 6 -R @RG\tID:Fastq/ERR194160\tSM:NA12891  Fastq/ERR194160_1.fastq.gz Fastq/ERR194160_2.fastq.gz | samblaster | samtools sort -m 1G -@ 6 - > BAM/NA12891_sorted.bam

bwa mem -t 6 -R @RG\tID:Fastq/ERR194161\tSM:NA12892  Fastq/ERR194161_1.fastq.gz Fastq/ERR194161_2.fastq.gz | samblaster | samtools sort -m 1G -@ 6 - > BAM/NA12892_sorted.bam

bwa mem -t 6 -R @RG\tID:Fastq/ERR194162\tSM:NA12893  Fastq/ERR194162_1.fastq.gz Fastq/ERR194162_2.fastq.gz | samblaster | samtools sort -m 1G -@ 6 - > BAM/NA12893_sorted.bam

bwa mem -t 6 -R @RG\tID:Fastq/ERR218433\tSM:NA12880  Fastq/ERR218433_1.fastq.gz Fastq/ERR218433_2.fastq.gz | samblaster | samtools sort -m 1G -@ 6 - > BAM/NA12880_sorted.bam

bwa mem -t 6 -R @RG\tID:Fastq/ERR324432\tSM:NA12881  Fastq/ERR324432_1.fastq.gz Fastq/ERR324432_2.fastq.gz | samblaster | samtools sort -m 1G -@ 6 - > BAM/NA12881_sorted.bam

#bwa mem -t 6 -R @RG\tID:Fastq/ERR324433\tSM:NA12878  Fastq/ERR324433_1.fastq.gz Fastq/ERR324433_2.fastq.gz | samblaster | samtools sort -m 1G -@ 6 - > BAM/NA12878_sorted.bam

bwa mem -t 6 -R @RG\tID:Fastq/ERR324434\tSM:NA12884  Fastq/ERR324434_1.fastq.gz Fastq/ERR324434_2.fastq.gz | samblaster | samtools sort -m 1G -@ 6 - > BAM/NA12884_sorted.bam

bwa mem -t 6 -R @RG\tID:Fastq/ERR324435\tSM:NA12887  Fastq/ERR324435_1.fastq.gz Fastq/ERR324435_2.fastq.gz | samblaster | samtools sort -m 1G -@ 6 - > BAM/NA12887_sorted.bam
