# Supplementary material for: The Contribution of Mosaic Variants to Autism Spectrum Disorder
Source: PLoS Genet. 2016 Sep 15;12(9):e1006245. doi: 10.1371/journal.pgen.1006245 (PMC5024993; doi:10.1371/journal.pgen.1006245)
Supplement: S1 Code — (GZ) [file pgen.1006245.s022.gz › Replication/Platinum_Genomes/30x_Mosaic_Identification/download.sh]

#!/usr/bin/env bash

mkdir -p ./Fastq

ascp -T -l 300M -k 2 -i ~/.aspera/connect/etc/asperaweb_id_dsa.openssh era-fasp@fasp.sra.ebi.ac.uk:/vol1/fastq/ERR194/ERR194146/ERR194146_1.fastq.gz ./Fastq/
ascp -T -l 300M -k 2 -i ~/.aspera/connect/etc/asperaweb_id_dsa.openssh era-fasp@fasp.sra.ebi.ac.uk:/vol1/fastq/ERR194/ERR194146/ERR194146_2.fastq.gz ./Fastq/

ascp -T -l 300M -k 2 -i ~/.aspera/connect/etc/asperaweb_id_dsa.openssh era-fasp@fasp.sra.ebi.ac.uk:/vol1/fastq/ERR194/ERR194147/ERR194147_1.fastq.gz ./Fastq/
ascp -T -l 300M -k 2 -i ~/.aspera/connect/etc/asperaweb_id_dsa.openssh era-fasp@fasp.sra.ebi.ac.uk:/vol1/fastq/ERR194/ERR194147/ERR194147_2.fastq.gz ./Fastq/

ascp -T -l 300M -k 2 -i ~/.aspera/connect/etc/asperaweb_id_dsa.openssh era-fasp@fasp.sra.ebi.ac.uk:/vol1/fastq/ERR194/ERR194148/ERR194148_1.fastq.gz ./Fastq/
ascp -T -l 300M -k 2 -i ~/.aspera/connect/etc/asperaweb_id_dsa.openssh era-fasp@fasp.sra.ebi.ac.uk:/vol1/fastq/ERR194/ERR194148/ERR194148_2.fastq.gz ./Fastq/

ascp -T -l 300M -k 2 -i ~/.aspera/connect/etc/asperaweb_id_dsa.openssh era-fasp@fasp.sra.ebi.ac.uk:/vol1/fastq/ERR194/ERR194151/ERR194151_1.fastq.gz ./Fastq/
ascp -T -l 300M -k 2 -i ~/.aspera/connect/etc/asperaweb_id_dsa.openssh era-fasp@fasp.sra.ebi.ac.uk:/vol1/fastq/ERR194/ERR194151/ERR194151_2.fastq.gz ./Fastq/

ascp -T -l 300M -k 2 -i ~/.aspera/connect/etc/asperaweb_id_dsa.openssh era-fasp@fasp.sra.ebi.ac.uk:/vol1/fastq/ERR194/ERR194152/ERR194152_1.fastq.gz ./Fastq/
ascp -T -l 300M -k 2 -i ~/.aspera/connect/etc/asperaweb_id_dsa.openssh era-fasp@fasp.sra.ebi.ac.uk:/vol1/fastq/ERR194/ERR194152/ERR194152_2.fastq.gz ./Fastq/

ascp -T -l 300M -k 2 -i ~/.aspera/connect/etc/asperaweb_id_dsa.openssh era-fasp@fasp.sra.ebi.ac.uk:/vol1/fastq/ERR194/ERR194154/ERR194154_1.fastq.gz ./Fastq/
ascp -T -l 300M -k 2 -i ~/.aspera/connect/etc/asperaweb_id_dsa.openssh era-fasp@fasp.sra.ebi.ac.uk:/vol1/fastq/ERR194/ERR194154/ERR194154_2.fastq.gz ./Fastq/

ascp -T -l 300M -k 2 -i ~/.aspera/connect/etc/asperaweb_id_dsa.openssh era-fasp@fasp.sra.ebi.ac.uk:/vol1/fastq/ERR194/ERR194155/ERR194155_1.fastq.gz ./Fastq/
ascp -T -l 300M -k 2 -i ~/.aspera/connect/etc/asperaweb_id_dsa.openssh era-fasp@fasp.sra.ebi.ac.uk:/vol1/fastq/ERR194/ERR194155/ERR194155_2.fastq.gz ./Fastq/

ascp -T -l 300M -k 2 -i ~/.aspera/connect/etc/asperaweb_id_dsa.openssh era-fasp@fasp.sra.ebi.ac.uk:/vol1/fastq/ERR194/ERR194157/ERR194157_1.fastq.gz ./Fastq/
ascp -T -l 300M -k 2 -i ~/.aspera/connect/etc/asperaweb_id_dsa.openssh era-fasp@fasp.sra.ebi.ac.uk:/vol1/fastq/ERR194/ERR194157/ERR194157_2.fastq.gz ./Fastq/

ascp -T -l 300M -k 2 -i ~/.aspera/connect/etc/asperaweb_id_dsa.openssh era-fasp@fasp.sra.ebi.ac.uk:/vol1/fastq/ERR194/ERR194158/ERR194158_1.fastq.gz ./Fastq/
ascp -T -l 300M -k 2 -i ~/.aspera/connect/etc/asperaweb_id_dsa.openssh era-fasp@fasp.sra.ebi.ac.uk:/vol1/fastq/ERR194/ERR194158/ERR194158_2.fastq.gz ./Fastq/

ascp -T -l 300M -k 2 -i ~/.aspera/connect/etc/asperaweb_id_dsa.openssh era-fasp@fasp.sra.ebi.ac.uk:/vol1/fastq/ERR194/ERR194159/ERR194159_1.fastq.gz ./Fastq/
ascp -T -l 300M -k 2 -i ~/.aspera/connect/etc/asperaweb_id_dsa.openssh era-fasp@fasp.sra.ebi.ac.uk:/vol1/fastq/ERR194/ERR194159/ERR194159_2.fastq.gz ./Fastq/

ascp -T -l 300M -k 2 -i ~/.aspera/connect/etc/asperaweb_id_dsa.openssh era-fasp@fasp.sra.ebi.ac.uk:/vol1/fastq/ERR194/ERR194160/ERR194160_1.fastq.gz ./Fastq/
ascp -T -l 300M -k 2 -i ~/.aspera/connect/etc/asperaweb_id_dsa.openssh era-fasp@fasp.sra.ebi.ac.uk:/vol1/fastq/ERR194/ERR194160/ERR194160_2.fastq.gz ./Fastq/

ascp -T -l 300M -k 2 -i ~/.aspera/connect/etc/asperaweb_id_dsa.openssh era-fasp@fasp.sra.ebi.ac.uk:/vol1/fastq/ERR194/ERR194161/ERR194161_1.fastq.gz ./Fastq/
ascp -T -l 300M -k 2 -i ~/.aspera/connect/etc/asperaweb_id_dsa.openssh era-fasp@fasp.sra.ebi.ac.uk:/vol1/fastq/ERR194/ERR194161/ERR194161_2.fastq.gz ./Fastq/

ascp -T -l 300M -k 2 -i ~/.aspera/connect/etc/asperaweb_id_dsa.openssh era-fasp@fasp.sra.ebi.ac.uk:/vol1/fastq/ERR194/ERR194162/ERR194162_1.fastq.gz ./Fastq/
ascp -T -l 300M -k 2 -i ~/.aspera/connect/etc/asperaweb_id_dsa.openssh era-fasp@fasp.sra.ebi.ac.uk:/vol1/fastq/ERR194/ERR194162/ERR194162_2.fastq.gz ./Fastq/

ascp -T -l 300M -k 2 -i ~/.aspera/connect/etc/asperaweb_id_dsa.openssh era-fasp@fasp.sra.ebi.ac.uk:/vol1/fastq/ERR218/ERR218433/ERR218433_1.fastq.gz ./Fastq/
ascp -T -l 300M -k 2 -i ~/.aspera/connect/etc/asperaweb_id_dsa.openssh era-fasp@fasp.sra.ebi.ac.uk:/vol1/fastq/ERR218/ERR218433/ERR218433_2.fastq.gz ./Fastq/

ascp -T -l 300M -k 2 -i ~/.aspera/connect/etc/asperaweb_id_dsa.openssh era-fasp@fasp.sra.ebi.ac.uk:/vol1/fastq/ERR324/ERR324432/ERR324432_1.fastq.gz ./Fastq/
ascp -T -l 300M -k 2 -i ~/.aspera/connect/etc/asperaweb_id_dsa.openssh era-fasp@fasp.sra.ebi.ac.uk:/vol1/fastq/ERR324/ERR324432/ERR324432_2.fastq.gz ./Fastq/

#ascp -T -l 300M -k 2 -i ~/.aspera/connect/etc/asperaweb_id_dsa.openssh era-fasp@fasp.sra.ebi.ac.uk:/vol1/fastq/ERR324/ERR324433/ERR324433_1.fastq.gz ./Fastq/
#ascp -T -l 300M -k 2 -i ~/.aspera/connect/etc/asperaweb_id_dsa.openssh era-fasp@fasp.sra.ebi.ac.uk:/vol1/fastq/ERR324/ERR324433/ERR324433_2.fastq.gz ./Fastq/

ascp -T -l 300M -k 2 -i ~/.aspera/connect/etc/asperaweb_id_dsa.openssh era-fasp@fasp.sra.ebi.ac.uk:/vol1/fastq/ERR324/ERR324434/ERR324434_1.fastq.gz ./Fastq/
ascp -T -l 300M -k 2 -i ~/.aspera/connect/etc/asperaweb_id_dsa.openssh era-fasp@fasp.sra.ebi.ac.uk:/vol1/fastq/ERR324/ERR324434/ERR324434_2.fastq.gz ./Fastq/

ascp -T -l 300M -k 2 -i ~/.aspera/connect/etc/asperaweb_id_dsa.openssh era-fasp@fasp.sra.ebi.ac.uk:/vol1/fastq/ERR324/ERR324435/ERR324435_1.fastq.gz ./Fastq/
ascp -T -l 300M -k 2 -i ~/.aspera/connect/etc/asperaweb_id_dsa.openssh era-fasp@fasp.sra.ebi.ac.uk:/vol1/fastq/ERR324/ERR324435/ERR324435_2.fastq.gz ./Fastq/
