# Supplementary material for: The Contribution of Mosaic Variants to Autism Spectrum Disorder
Source: PLoS Genet. 2016 Sep 15;12(9):e1006245. doi: 10.1371/journal.pgen.1006245 (PMC5024993; doi:10.1371/journal.pgen.1006245)
Supplement: S1 Code — (GZ) [file pgen.1006245.s022.gz › Replication/Platinum_Genomes/30x_Mosaic_Identification/no_f3.py]

#!/usr/bin/env python3

import sys

f3 = ['NA12879', 'NA12880', 'NA12881', 'NA12882', 'NA12883', 'NA12884', 'NA12885', 'NA12886', 'NA12887', 'NA12888', 'NA12893']

f2 = ['NA12878']

if len(sys.argv) > 1:
    infile = open(sys.argv[1], 'r')
else:
    infile = sys.stdin

columns = []
par_column = []

for line in infile:
    line = line.rstrip()
    if line.startswith('##'):
        print(line)
        continue
    line = line.split()
    if line[0] == '#CHROM':
        for i in range(len(line)):
            if line[i] in f3:
                columns.append(i)
            elif line[i] in f2:
                par_column.append(i)
        print('\t'.join(line))
    else:
        par_alleles = line[par_column[0]].split(':')[0].split('/')
        print_line = [True] * len(par_alleles)
        for i in range(len(par_alleles)):
            for j in columns:
                if par_alleles[i] in line[j].split(':')[0]:
                    print_line[i] = False
                    break
        if any(print_line):
            print('\t'.join(line))
