# Supplementary material for: The Contribution of Mosaic Variants to Autism Spectrum Disorder
Source: PLoS Genet. 2016 Sep 15;12(9):e1006245. doi: 10.1371/journal.pgen.1006245 (PMC5024993; doi:10.1371/journal.pgen.1006245)
Supplement: S1 Code — (GZ) [file pgen.1006245.s022.gz › Replication/Platinum_Genomes/30x_Mosaic_Identification/find_na12878_denovo.py]

#!/usr/bin/env python3

# Usage:
#    find_na12878.py pooled_variants.vcf

import sys

if len(sys.argv) > 1:
    infile = open(sys.argv[1])
else:
    infile = sys.stdin

column = -1

parents = ['NA12891', 'NA12892']

parents_cols = []

for line in infile:
    if line.startswith('##'):
        print(line.rstrip())
        continue
    line = line.rstrip().split()
    if line[0] == '#CHROM':
        for i in range(len(line)):
#            print(line[i])
            if line[i] == 'NA12878':
                column = i
            elif line[i] in parents:
                parents_cols.append(i)
        print('\t'.join(line))
    else:
        if column < 0:
#            print(str(line))
            sys.exit("ERROR: NA12878 not found as a sample identifer.")
        genotype = line[column].split(':')
        if genotype[0] == './.':
            continue
        alleles = genotype[0].split('/')
        if sum([int(i) for i in alleles]) < 1:
            print_line = False
            continue
        par1_geno = line[parents_cols[0]].split(':')[0]
        par2_geno = line[parents_cols[1]].split(':')[0]
        found = [False] * 2
        for i in range(len(alleles)):
            if alleles[i] in par1_geno or alleles[i] in par2_geno:
                found[i] == True
        if all(found):
            continue
        else:
            print('\t'.join(line))
